# Supplementary material for: The wild grape genome sequence provides insights into the transition from dioecy to hermaphroditism during grape domestication
Source: Genome Biol. 2020 Sep 7;21:223. doi: 10.1186/s13059-020-02131-y (PMC7487632; doi:10.1186/s13059-020-02131-y)
Supplement: Supplementary file 2 — Additional file 2. Assembly statistics. [file 13059_2020_2131_MOESM2_ESM.xlsx]

## Sheet: percent
		PN40024 contigs	PN40024 scaffolds	PN40024 12Xv2 pseudomolecules (without chrUn)	PN40024 12Xv2 pseudomolecules (with chrUn)	Primary contigs	Anchored primary contigs	Primary pseudomolecules (without chrUn)	Primary pseudomolecules (with chrUn)	Haplotigs	Anchored haplotigs	Haplotigs pseudomolecules (without chrUn)	Haplotigs pseudomolecules (with chrUn)
Number		14.642	2.059	19	20	591	476	19	20	3.781	3.537	19	20
Mean length (b)		32.113	235.641	24,148,201	24,310,256	792.724	947.992	23,761,734	23,439,278	83.879	86.014	16,030,808	15,876,286
Median length (b)		7.629	5.041	23,572,818	23,903,178	421.056	584,495	22,587,513	22,585,150	36.553	37.333	16,051,524	15,790,240
Max length (b)		653.287	13,101,952	34,568,450	34,568,450	6,865,695	6,865,695	34,169,506	34,169,506	2,541,772	2,541,772	26,261,478	26,261,478
L50		1.364	41	8	8	82	77	8	8	483	453	8	8
N50 (b)		102.674	3,426,264	24,233,538	24,269,032	1,711,677	1,773,898	22,747,317	22,747,317	173.606	179,170	16,516,492	16,516,492
Assembly size (b)		470,207,922	485,185,630	458,815,822	486,205,130	468,500,071	451,244,463	451,472,963	468,785,571	317,149,633	304,233,565	304,585,365	317,525,733
BUSCO	Complete and single copy	90.0%	93.6%	93.8%	94.0%	92.6%	92.8%	93.5%	93.2%	59.7%	59.7%	61.5%	61.7%
	Complete and duplicated	2.2%	2.0%	1.8%	1.9%	2.6%	2.5%	1.7%	1.8%	3.8%	3.8%	1.9%	1.9%
	Fragmented	3.7%	1.8%	1.3%	1.5%	1.9%	1.9%	1.8%	1.9%	1.9%	1.8%	1.6%	1.7%
	Missing	4.1%	2.6%	3.1%	2.6%	2.9%	2.8%	3.0%	3.1%	34.6%	34.7%	35.0%	34.7%
Number of annotated genes		42,414 *	42.414	40.131	42.414	40.928	40,172	40,172	40.928	28,303	27,593	27,593	28,303
Number of annotated protein-coding genes		41,733 *	41.733	39.518	41.733	39.031	38,371	38,371	39.031	26,625	26,102	26,102	26,625
		* on scaffolds

## Sheet: numbers
		PN40024 contigs	PN40024 scaffolds	PN40024 12Xv2 pseudomolecules (without chrUn)	PN40024 12Xv2 pseudomolecules (with chrUn)	Primary contigs	Anchored primary contigs	Primary pseudomolecules (without chrUn)	Primary pseudomolecules (with chrUn)	Haplotigs	Anchored haplotigs	Haplotigs pseudomolecules (without chrUn)	Haplotigs pseudomolecules (with chrUn)
Number of contigs		14.642	2.059	19	20	591	476	19	20	3.781	3.537	19	20
Mean length (b)		32.113	235.641	24,148,201	24,310,256	792.724	947.992	23,761,734	23,439,278	83.879	86.014	16,030,808	15,876,286
Median length (b)		7.629	5.041	23,572,818	23,903,178	421.056	584,495	22,587,513	22,585,150	36.553	37.333	16,051,524	15,790,240
Max length (b)		653.287	13,101,952	34,568,450	34,568,450	6,865,695	6,865,695	34,169,506	34,169,506	2,541,772	2,541,772	26,261,478	26,261,478
L50		1.364	41	8	8	82	77	8	8	483	453	8	8
N50 (b)		102.674	3,426,264	24,233,538	24,269,032	1,711,677	1,773,898	22,747,317	22,747,317	173.606	179,170	16,516,492	16,516,492
Assembly size (b)		470,207,922	485,185,630	458,815,822	486,205,130	468,500,071	451,244,463	451,472,963	468,785,571	317,149,633	304,233,565	304,585,365	317,525,733
BUSCO	Complete and single copy	1296	1348	1351	1353	1334	1336	1346	1342	859	859	885	888
	Complete and duplicated	31	29	26	27	37	36	25	26	55	55	28	28
	Fragmented	53	26	19	21	28	28	26	28	28	26	23	24
	Missing	60	37	44	39	41	40	43	44	498	500	504	500
Number of annotated genes		42,414 *	42.414	40.131	42.414	40.928	40,172	40,172	40.928	28,303	27,593	27,593	28,303
Number of annotated protein-coding genes		41,733 *	41.733	39.518	41.733	39.031	38,371	38,371	39.031	26,625	26,102	26,102	26,625
		* on scaffolds
