# Supplementary material for: The wild grape genome sequence provides insights into the transition from dioecy to hermaphroditism during grape domestication
Source: Genome Biol. 2020 Sep 7;21:223. doi: 10.1186/s13059-020-02131-y (PMC7487632; doi:10.1186/s13059-020-02131-y)
Supplement: Supplementary file 3 — Additional file 3. List of X/Y SNPs. [file 13059_2020_2131_MOESM3_ESM.xlsx]

## Sheet: XY-SNP-cross-Vsylvestris-4.810-
seqid	start	end	X	Y
chr02	4810909	4810909	C	G
chr02	4810920	4810920	A	T
chr02	4810999	4810999	A	G
chr02	4811023	4811023	G	A
chr02	4811131	4811131	T	A
chr02	4811132	4811132	A	T
chr02	4811199	4811199	C	T
chr02	4811381	4811381	T	C
chr02	4811382	4811382	C	A
chr02	4811383	4811383	C	G
chr02	4811391	4811391	C	G
chr02	4811532	4811532	C	T
chr02	4811597	4811597	T	C
chr02	4811607	4811607	G	A
chr02	4811686	4811686	C	T
chr02	4811735	4811735	A	G
chr02	4811753	4811753	C	G
chr02	4811903	4811903	G	T
chr02	4811969	4811969	G	A
chr02	4811995	4811995	A	C
chr02	4812016	4812016	G	C
chr02	4812042	4812042	A	G
chr02	4812080	4812080	T	C
chr02	4812384	4812384	T	C
chr02	4812421	4812421	T	C
chr02	4812496	4812496	C	A
chr02	4812542	4812542	C	T
chr02	4812546	4812546	T	C
chr02	4812595	4812595	C	T
chr02	4812612	4812612	C	A
chr02	4812627	4812627	T	A
chr02	4812653	4812653	C	T
chr02	4812717	4812717	T	G
chr02	4812760	4812760	C	T
chr02	4812884	4812884	T	A
chr02	4812889	4812889	G	C
chr02	4812927	4812927	A	T
chr02	4812950	4812950	C	A
chr02	4812951	4812951	T	C
chr02	4812971	4812971	A	G
chr02	4813028	4813028	C	T
chr02	4813143	4813143	A	G
chr02	4813172	4813172	G	A
chr02	4813276	4813276	A	G
chr02	4813289	4813289	C	T
chr02	4813377	4813377	A	T
chr02	4813459	4813459	T	A
chr02	4813473	4813473	T	A
chr02	4813518	4813518	T	G
chr02	4813619	4813619	C	T
chr02	4813628	4813628	T	A
chr02	4813630	4813630	A	G
chr02	4813634	4813634	G	C
chr02	4813649	4813649	C	T
chr02	4813877	4813877	A	C
chr02	4813890	4813890	A	G
chr02	4813930	4813930	G	A
chr02	4813938	4813938	A	T
chr02	4813968	4813968	G	A
chr02	4814065	4814065	A	G
chr02	4814070	4814070	T	G
chr02	4814092	4814092	T	C
chr02	4814117	4814117	G	A
chr02	4814122	4814122	A	C
chr02	4814155	4814155	T	C
chr02	4814185	4814185	T	G
chr02	4814304	4814304	T	C
chr02	4814361	4814361	T	C
chr02	4814554	4814554	G	A
chr02	4814589	4814589	T	A
chr02	4814595	4814595	C	G
chr02	4814837	4814837	C	T
chr02	4815000	4815000	G	A
chr02	4815066	4815066	A	G
chr02	4815147	4815147	A	C
chr02	4815258	4815258	A	G
chr02	4815323	4815323	G	C
chr02	4815437	4815437	C	A
chr02	4815474	4815474	C	G
chr02	4815569	4815569	G	A
chr02	4815665	4815665	A	C
chr02	4815712	4815712	G	A
chr02	4815816	4815816	A	G
chr02	4816018	4816018	G	A
chr02	4816393	4816393	G	A
chr02	4816395	4816395	A	C
chr02	4816541	4816541	T	A
chr02	4816552	4816552	T	A
chr02	4816565	4816565	C	T
chr02	4816673	4816673	G	A
chr02	4816753	4816753	T	A
chr02	4816952	4816952	G	T
chr02	4816975	4816975	C	T
chr02	4816995	4816995	A	G
chr02	4817029	4817029	C	T
chr02	4817066	4817066	G	T
chr02	4817068	4817068	C	T
chr02	4817125	4817125	A	G
chr02	4817160	4817160	A	G
chr02	4817204	4817204	A	T
chr02	4817274	4817274	G	A
chr02	4817355	4817355	G	A
chr02	4817417	4817417	A	T
chr02	4817437	4817437	T	C
chr02	4817505	4817505	C	T
chr02	4817515	4817515	G	T
chr02	4817519	4817519	G	A
chr02	4817540	4817540	T	G
chr02	4817602	4817602	T	C
chr02	4817754	4817754	T	G
chr02	4817897	4817897	G	A
chr02	4818027	4818027	A	G
chr02	4818029	4818029	G	C
chr02	4818037	4818037	T	A
chr02	4818038	4818038	A	G
chr02	4818044	4818044	T	A
chr02	4818048	4818048	A	G
chr02	4818062	4818062	G	C
chr02	4818063	4818063	T	C
chr02	4818064	4818064	T	A
chr02	4818071	4818071	C	G
chr02	4818082	4818082	A	C
chr02	4818086	4818086	C	A
chr02	4818087	4818087	G	A
chr02	4818098	4818098	G	T
chr02	4818101	4818101	T	A
chr02	4818145	4818145	G	A
chr02	4818210	4818210	C	T
chr02	4818212	4818212	T	A
chr02	4818214	4818214	G	A
chr02	4818286	4818286	T	C
chr02	4818296	4818296	T	C
chr02	4818308	4818308	A	T
chr02	4818344	4818344	T	C
chr02	4818350	4818350	G	A
chr02	4818352	4818352	A	T
chr02	4818353	4818353	T	G
chr02	4818359	4818359	C	T
chr02	4818360	4818360	G	A
chr02	4818363	4818363	C	A
chr02	4818374	4818374	C	T
chr02	4818375	4818375	A	G
chr02	4818377	4818377	C	T
chr02	4818382	4818382	A	G
chr02	4818387	4818387	A	T
chr02	4818388	4818388	C	T
chr02	4818402	4818402	A	G
chr02	4818412	4818412	C	T
chr02	4818415	4818415	G	A
chr02	4818428	4818428	A	G
chr02	4818441	4818441	C	T
chr02	4818444	4818444	T	C
chr02	4818445	4818445	T	A
chr02	4818447	4818447	T	A
chr02	4818472	4818472	A	G
chr02	4818473	4818473	C	T
chr02	4818481	4818481	A	G
chr02	4818494	4818494	C	T
chr02	4818496	4818496	C	T
chr02	4818506	4818506	A	T
chr02	4818532	4818532	C	A
chr02	4818536	4818536	T	C
chr02	4818546	4818546	A	T
chr02	4818564	4818564	G	A
chr02	4818568	4818568	T	C
chr02	4818578	4818578	A	T
chr02	4818584	4818584	A	T
chr02	4818630	4818630	T	G
chr02	4818656	4818656	T	A
chr02	4818679	4818679	T	C
chr02	4818723	4818723	C	T
chr02	4818748	4818748	T	C
chr02	4818754	4818754	G	A
chr02	4818781	4818781	A	G
chr02	4818849	4818849	C	G
chr02	4819079	4819079	A	G
chr02	4819102	4819102	G	A
chr02	4819109	4819109	C	T
chr02	4819111	4819111	T	C
chr02	4820704	4820704	T	C
chr02	4820711	4820711	G	A
chr02	4820712	4820712	T	G
chr02	4820722	4820722	C	T
chr02	4820723	4820723	C	A
chr02	4820739	4820739	T	C
chr02	4820768	4820768	A	C
chr02	4820798	4820798	T	G
chr02	4821450	4821450	C	T
chr02	4821484	4821484	G	A
chr02	4821520	4821520	G	A
chr02	4821528	4821528	C	G
chr02	4821530	4821530	T	G
chr02	4821579	4821579	G	T
chr02	4821610	4821610	A	T
chr02	4821615	4821615	G	A
chr02	4821620	4821620	C	T
chr02	4821626	4821626	A	T
chr02	4821627	4821627	C	T
chr02	4822114	4822114	G	T
chr02	4822170	4822170	G	T
chr02	4822200	4822200	G	A
chr02	4822264	4822264	T	G
chr02	4822271	4822271	G	T
chr02	4822285	4822285	G	T
chr02	4822331	4822331	A	G
chr02	4822372	4822372	G	T
chr02	4822379	4822379	G	A
chr02	4822381	4822381	C	G
chr02	4822382	4822382	A	T
chr02	4822451	4822451	C	G
chr02	4822475	4822475	A	G
chr02	4822490	4822490	A	T
chr02	4822507	4822507	G	C
chr02	4822570	4822570	T	C
chr02	4822651	4822651	G	C
chr02	4822722	4822722	G	A
chr02	4822745	4822745	A	G
chr02	4822779	4822779	T	G
chr02	4822844	4822844	T	A
chr02	4822881	4822881	T	C
chr02	4822893	4822893	C	T
chr02	4822905	4822905	A	G
chr02	4822906	4822906	A	T
chr02	4822946	4822946	C	A
chr02	4822991	4822991	A	G
chr02	4823076	4823076	A	G
chr02	4823150	4823150	A	C
chr02	4823228	4823228	T	C
chr02	4823239	4823239	A	G
chr02	4823252	4823252	A	C
chr02	4823260	4823260	G	C
chr02	4823288	4823288	A	T
chr02	4823306	4823306	A	T
chr02	4823469	4823469	G	A
chr02	4823487	4823487	G	A
chr02	4823524	4823524	T	C
chr02	4823529	4823529	G	A
chr02	4823616	4823616	G	C
chr02	4823643	4823643	C	T
chr02	4823662	4823662	A	G
chr02	4823665	4823665	C	T
chr02	4823680	4823680	G	T
chr02	4823799	4823799	T	C
chr02	4823812	4823812	A	T
chr02	4823854	4823854	T	A
chr02	4823984	4823984	A	G
chr02	4824073	4824073	A	G
chr02	4824097	4824097	A	T
chr02	4824098	4824098	C	T
chr02	4824104	4824104	A	G
chr02	4824134	4824134	G	A
chr02	4824150	4824150	T	G
chr02	4824155	4824155	G	C
chr02	4824161	4824161	C	G
chr02	4824166	4824166	C	G
chr02	4824214	4824214	A	G
chr02	4824216	4824216	T	C
chr02	4824230	4824230	A	T
chr02	4824291	4824291	G	T
chr02	4824297	4824297	G	T
chr02	4824431	4824431	C	A
chr02	4824442	4824442	T	C
chr02	4824464	4824464	G	A
chr02	4824469	4824469	G	C
chr02	4824549	4824549	T	C
chr02	4824565	4824565	C	T
chr02	4824672	4824672	T	C
chr02	4824714	4824714	G	C
chr02	4824715	4824715	A	C
chr02	4824716	4824716	C	T
chr02	4824776	4824776	A	C
chr02	4824796	4824796	A	C
chr02	4824811	4824811	A	G
chr02	4824893	4824893	T	C
chr02	4824899	4824899	T	C
chr02	4824923	4824923	C	T
chr02	4824976	4824976	A	T
chr02	4825077	4825077	T	A
chr02	4825142	4825142	C	T
chr02	4825196	4825196	T	C
chr02	4825251	4825251	A	G
chr02	4825296	4825296	G	C
chr02	4825361	4825361	A	G
chr02	4825373	4825373	T	C
chr02	4825465	4825465	G	T
chr02	4825492	4825492	C	T
chr02	4825535	4825535	T	C
chr02	4825625	4825625	A	G
chr02	4825659	4825659	C	T
chr02	4825779	4825779	A	C
chr02	4825928	4825928	A	C
chr02	4825938	4825938	C	G
chr02	4825940	4825940	A	G
chr02	4825962	4825962	C	T
chr02	4826007	4826007	C	G
chr02	4826033	4826033	C	G
chr02	4826051	4826051	C	T
chr02	4826057	4826057	T	C
chr02	4826193	4826193	G	C
chr02	4826246	4826246	A	C
chr02	4826279	4826279	A	G
chr02	4826379	4826379	C	G
chr02	4826410	4826410	G	A
chr02	4826490	4826490	T	G
chr02	4826495	4826495	T	G
chr02	4826498	4826498	C	T
chr02	4826597	4826597	G	A
chr02	4826690	4826690	C	A
chr02	4826728	4826728	T	A
chr02	4826762	4826762	G	C
chr02	4826767	4826767	G	T
chr02	4826770	4826770	A	G
chr02	4826801	4826801	A	G
chr02	4826841	4826841	A	G
chr02	4826863	4826863	A	T
chr02	4826881	4826881	A	T
chr02	4826913	4826913	T	C
chr02	4826918	4826918	C	T
chr02	4826919	4826919	T	C
chr02	4826937	4826937	C	A
chr02	4827011	4827011	T	C
chr02	4827016	4827016	A	G
chr02	4827025	4827025	C	G
chr02	4827042	4827042	A	G
chr02	4827045	4827045	T	C
chr02	4827064	4827064	T	C
chr02	4827097	4827097	C	A
chr02	4827171	4827171	C	A
chr02	4828738	4828738	C	T
chr02	4828740	4828740	G	A
chr02	4828762	4828762	A	G
chr02	4828783	4828783	G	A
chr02	4828823	4828823	G	A
chr02	4828825	4828825	A	T
chr02	4828853	4828853	G	A
chr02	4828860	4828860	C	T
chr02	4828870	4828870	T	A
chr02	4828880	4828880	T	G
chr02	4828937	4828937	C	T
chr02	4828949	4828949	A	T
chr02	4828974	4828974	A	C
chr02	4828984	4828984	G	A
chr02	4829047	4829047	A	G
chr02	4829062	4829062	T	C
chr02	4829096	4829096	C	A
chr02	4829160	4829160	C	T
chr02	4829177	4829177	C	G
chr02	4829263	4829263	T	C
chr02	4829447	4829447	A	C
chr02	4832737	4832737	T	C
chr02	4832892	4832892	G	C
chr02	4832914	4832914	G	A
chr02	4832923	4832923	G	T
chr02	4832931	4832931	A	G
chr02	4832942	4832942	C	A
chr02	4832949	4832949	C	A
chr02	4833007	4833007	A	G
chr02	4833105	4833105	G	A
chr02	4833109	4833109	A	C
chr02	4833121	4833121	C	G
chr02	4833141	4833141	C	G
chr02	4833187	4833187	G	A
chr02	4833335	4833335	A	G
chr02	4833349	4833349	T	A
chr02	4833358	4833358	A	G
chr02	4833367	4833367	C	G
chr02	4833545	4833545	A	G
chr02	4833622	4833622	G	A
chr02	4833959	4833959	A	G
chr02	4834049	4834049	C	T
chr02	4834146	4834146	C	T
chr02	4834150	4834150	C	T
chr02	4834160	4834160	C	T
chr02	4834279	4834279	C	A
chr02	4834313	4834313	A	G
chr02	4834539	4834539	A	G
chr02	4834637	4834637	C	G
chr02	4834922	4834922	C	T
chr02	4834961	4834961	C	T
chr02	4835131	4835131	G	A
chr02	4835188	4835188	A	G
chr02	4835282	4835282	G	A
chr02	4835348	4835348	G	A
chr02	4835467	4835467	C	T
chr02	4835500	4835500	A	T
chr02	4835543	4835543	G	A
chr02	4835618	4835618	C	G
chr02	4835648	4835648	T	A
chr02	4835667	4835667	G	T
chr02	4835826	4835826	A	G
chr02	4835866	4835866	C	G
chr02	4835879	4835879	G	T
chr02	4835925	4835925	G	T
chr02	4836043	4836043	C	A
chr02	4836076	4836076	C	G
chr02	4836341	4836341	G	A
chr02	4836419	4836419	A	G
chr02	4836440	4836440	T	C
chr02	4836483	4836483	G	A
chr02	4836485	4836485	C	T
chr02	4836487	4836487	T	C
chr02	4836519	4836519	C	T
chr02	4836534	4836534	G	A
chr02	4836559	4836559	G	A
chr02	4836660	4836660	G	C
chr02	4836843	4836843	T	A
chr02	4836869	4836869	C	T
chr02	4836942	4836942	C	T
chr02	4836973	4836973	C	A
chr02	4836975	4836975	A	G
chr02	4836990	4836990	T	C
chr02	4836998	4836998	A	G
chr02	4837040	4837040	C	A
chr02	4837041	4837041	A	C
chr02	4837161	4837161	C	T
chr02	4837176	4837176	A	G
chr02	4837214	4837214	A	T
chr02	4837248	4837248	G	T
chr02	4837253	4837253	G	A
chr02	4837529	4837529	A	G
chr02	4837617	4837617	G	A
chr02	4837660	4837660	G	A
chr02	4837667	4837667	T	C
chr02	4837688	4837688	G	A
chr02	4837708	4837708	T	C
chr02	4837758	4837758	A	T
chr02	4837774	4837774	T	A
chr02	4837798	4837798	T	G
chr02	4837818	4837818	A	G
chr02	4837973	4837973	C	A
chr02	4837978	4837978	A	T
chr02	4837983	4837983	A	G
chr02	4837992	4837992	A	G
chr02	4838037	4838037	A	T
chr02	4838090	4838090	G	A
chr02	4838098	4838098	C	A
chr02	4838128	4838128	T	C
chr02	4838154	4838154	A	T
chr02	4838202	4838202	C	T
chr02	4838255	4838255	T	C
chr02	4838376	4838376	G	C
chr02	4838385	4838385	T	C
chr02	4838387	4838387	T	C
chr02	4838395	4838395	A	G
chr02	4838396	4838396	T	A
chr02	4838424	4838424	T	C
chr02	4838432	4838432	T	C
chr02	4838438	4838438	A	G
chr02	4838463	4838463	T	A
chr02	4838545	4838545	C	T
chr02	4838565	4838565	A	T
chr02	4838590	4838590	G	A
chr02	4838610	4838610	G	A
chr02	4838712	4838712	G	A
chr02	4838760	4838760	T	C
chr02	4838776	4838776	A	G
chr02	4838777	4838777	G	A
chr02	4838876	4838876	T	C
chr02	4838878	4838878	G	A
chr02	4838923	4838923	T	G
chr02	4838964	4838964	A	G
chr02	4838979	4838979	A	G
chr02	4839051	4839051	G	A
chr02	4839108	4839108	T	C
chr02	4839109	4839109	G	A
chr02	4839149	4839149	G	T
chr02	4839160	4839160	T	C
chr02	4839217	4839217	A	G
chr02	4839223	4839223	G	T
chr02	4839232	4839232	T	C
chr02	4839257	4839257	C	T
chr02	4839306	4839306	C	T
chr02	4839313	4839313	C	A
chr02	4839439	4839439	G	A
chr02	4839613	4839613	C	T
chr02	4839795	4839795	C	T
chr02	4839945	4839945	C	T
chr02	4840073	4840073	C	T
chr02	4840264	4840264	T	C
chr02	4840291	4840291	C	T
chr02	4840397	4840397	G	T
chr02	4840437	4840437	C	T
chr02	4840443	4840443	A	C
chr02	4840551	4840551	A	G
chr02	4840598	4840598	A	G
chr02	4840658	4840658	G	A
chr02	4840892	4840892	A	G
chr02	4840915	4840915	A	T
chr02	4840919	4840919	T	C
chr02	4840937	4840937	G	C
chr02	4841007	4841007	G	A
chr02	4841011	4841011	G	T
chr02	4841015	4841015	A	G
chr02	4841065	4841065	A	C
chr02	4841144	4841144	C	G
chr02	4841208	4841208	A	G
chr02	4841383	4841383	C	G
chr02	4841421	4841421	C	T
chr02	4841455	4841455	A	C
chr02	4841484	4841484	G	T
chr02	4841534	4841534	A	G
chr02	4841579	4841579	C	T
chr02	4841634	4841634	C	T
chr02	4841665	4841665	C	T
chr02	4841794	4841794	G	A
chr02	4841837	4841837	T	C
chr02	4841855	4841855	A	G
chr02	4841882	4841882	G	A
chr02	4841908	4841908	T	C
chr02	4841917	4841917	C	A
chr02	4842007	4842007	A	G
chr02	4842027	4842027	G	C
chr02	4842059	4842059	G	A
chr02	4842088	4842088	T	C
chr02	4842103	4842103	T	C
chr02	4842133	4842133	G	T
chr02	4842146	4842146	T	A
chr02	4842148	4842148	G	A
chr02	4842201	4842201	A	T
chr02	4842275	4842275	C	G
chr02	4842288	4842288	T	C
chr02	4842289	4842289	G	T
chr02	4842380	4842380	T	C
chr02	4842413	4842413	C	G
chr02	4842430	4842430	G	A
chr02	4842449	4842449	G	A
chr02	4842453	4842453	C	T
chr02	4842482	4842482	G	A
chr02	4842521	4842521	T	G
chr02	4842530	4842530	A	G
chr02	4842602	4842602	T	C
chr02	4842708	4842708	C	G
chr02	4842731	4842731	G	C
chr02	4842782	4842782	G	A
chr02	4842859	4842859	A	T
chr02	4842888	4842888	T	A
chr02	4842950	4842950	C	A
chr02	4842972	4842972	A	T
chr02	4843057	4843057	A	T
chr02	4843068	4843068	T	A
chr02	4843094	4843094	T	A
chr02	4843162	4843162	A	C
chr02	4843165	4843165	G	A
chr02	4843197	4843197	G	T
chr02	4843223	4843223	A	G
chr02	4843261	4843261	T	A
chr02	4843279	4843279	A	G
chr02	4843289	4843289	G	A
chr02	4843312	4843312	C	T
chr02	4843356	4843356	A	G
chr02	4843379	4843379	T	C
chr02	4843395	4843395	C	T
chr02	4843402	4843402	T	C
chr02	4843420	4843420	G	A
chr02	4843446	4843446	T	C
chr02	4843462	4843462	G	A
chr02	4843468	4843468	T	C
chr02	4843485	4843485	T	C
chr02	4843490	4843490	A	G
chr02	4843492	4843492	A	G
chr02	4843499	4843499	A	G
chr02	4843503	4843503	G	A
chr02	4843504	4843504	A	T
chr02	4843532	4843532	T	A
chr02	4843583	4843583	C	T
chr02	4843585	4843585	T	C
chr02	4843654	4843654	A	T
chr02	4843693	4843693	C	G
chr02	4843756	4843756	C	G
chr02	4843852	4843852	A	G
chr02	4843866	4843866	A	T
chr02	4843878	4843878	T	A
chr02	4843934	4843934	A	C
chr02	4843995	4843995	T	C
chr02	4844020	4844020	G	A
chr02	4844073	4844073	G	A
chr02	4844083	4844083	T	C
chr02	4844086	4844086	T	C
chr02	4844160	4844160	A	T
chr02	4844207	4844207	G	T
chr02	4844214	4844214	T	C
chr02	4844222	4844222	C	T
chr02	4844332	4844332	A	G
chr02	4844447	4844447	T	C
chr02	4844473	4844473	T	A
chr02	4844481	4844481	G	A
chr02	4844482	4844482	A	C
chr02	4844559	4844559	A	G
chr02	4844588	4844588	G	A
chr02	4844637	4844637	A	G
chr02	4844649	4844649	A	T
chr02	4844654	4844654	C	T
chr02	4844667	4844667	C	A
chr02	4844757	4844757	T	C
chr02	4844849	4844849	T	C
chr02	4844884	4844884	A	T
chr02	4844913	4844913	A	G
chr02	4845021	4845021	C	T
chr02	4845033	4845033	T	C
chr02	4845291	4845291	C	T
chr02	4845304	4845304	T	A
chr02	4845329	4845329	A	C
chr02	4845509	4845509	T	C
chr02	4845525	4845525	T	G
chr02	4845540	4845540	C	T
chr02	4845559	4845559	G	A
chr02	4845589	4845589	T	C
chr02	4845590	4845590	G	C
chr02	4845636	4845636	T	C
chr02	4845736	4845736	C	A
chr02	4845761	4845761	G	A
chr02	4845805	4845805	A	G
chr02	4845914	4845914	A	G
chr02	4846008	4846008	C	T
chr02	4846067	4846067	T	G
chr02	4846074	4846074	G	C
chr02	4846098	4846098	G	A
chr02	4846165	4846165	A	C
chr02	4846242	4846242	A	G
chr02	4846282	4846282	G	T
chr02	4846307	4846307	G	A
chr02	4846488	4846488	C	G
chr02	4846541	4846541	A	C
chr02	4846622	4846622	T	G
chr02	4846732	4846732	C	G
chr02	4846762	4846762	G	A
chr02	4846786	4846786	C	T
chr02	4846818	4846818	G	A
chr02	4846820	4846820	C	A
chr02	4846844	4846844	C	T
chr02	4846947	4846947	A	G
chr02	4846951	4846951	C	T
chr02	4846953	4846953	T	C
chr02	4847077	4847077	A	G
chr02	4847118	4847118	C	A
chr02	4847537	4847537	T	G
chr02	4847646	4847646	C	G
chr02	4847688	4847688	C	T
chr02	4847700	4847700	T	C
chr02	4847818	4847818	A	T
chr02	4847978	4847978	G	T
chr02	4847992	4847992	C	T
chr02	4848045	4848045	A	T
chr02	4848101	4848101	T	A
chr02	4848115	4848115	C	T
chr02	4848156	4848156	C	T
chr02	4848173	4848173	C	T
chr02	4848206	4848206	C	T
chr02	4848225	4848225	G	A
chr02	4848253	4848253	C	T
chr02	4848279	4848279	C	A
chr02	4848286	4848286	G	A
chr02	4848287	4848287	C	T
chr02	4848288	4848288	C	T
chr02	4848334	4848334	A	G
chr02	4848364	4848364	A	G
chr02	4848391	4848391	C	A
chr02	4848397	4848397	G	A
chr02	4848429	4848429	G	T
chr02	4848446	4848446	G	A
chr02	4848452	4848452	A	T
chr02	4848454	4848454	T	A
chr02	4848461	4848461	G	A
chr02	4848729	4848729	A	G
chr02	4848795	4848795	G	A
chr02	4848832	4848832	A	T
chr02	4848858	4848858	G	A
chr02	4848964	4848964	A	G
chr02	4848973	4848973	A	T
chr02	4848982	4848982	G	C
chr02	4848985	4848985	A	G
chr02	4849014	4849014	T	C
chr02	4849068	4849068	C	G
chr02	4849069	4849069	T	G
chr02	4849072	4849072	C	G
chr02	4849228	4849228	G	A
chr02	4849309	4849309	T	A
chr02	4849313	4849313	A	G
chr02	4849321	4849321	G	A
chr02	4849338	4849338	C	G
chr02	4849354	4849354	C	T
chr02	4849361	4849361	G	A
chr02	4849372	4849372	A	T
chr02	4849377	4849377	A	G
chr02	4849570	4849570	C	G
chr02	4849607	4849607	G	A
chr02	4849639	4849639	G	T
chr02	4849640	4849640	C	T
chr02	4849641	4849641	A	C
chr02	4849657	4849657	C	A
chr02	4849674	4849674	A	G
chr02	4849692	4849692	A	G
chr02	4849695	4849695	A	G
chr02	4849705	4849705	A	T
chr02	4849707	4849707	T	A
chr02	4849727	4849727	A	T
chr02	4849740	4849740	T	C
chr02	4849754	4849754	G	A
chr02	4849829	4849829	G	A
chr02	4849830	4849830	C	T
chr02	4849836	4849836	A	G
chr02	4849847	4849847	T	A
chr02	4849848	4849848	A	T
chr02	4849849	4849849	T	A
chr02	4849854	4849854	G	A
chr02	4849871	4849871	G	A
chr02	4849879	4849879	T	C
chr02	4849881	4849881	C	A
chr02	4849885	4849885	T	C
chr02	4849886	4849886	T	C
chr02	4849895	4849895	C	T
chr02	4849897	4849897	T	C
chr02	4849899	4849899	G	A
chr02	4849901	4849901	T	C
chr02	4857109	4857109	T	C
chr02	4857113	4857113	A	G
chr02	4857145	4857145	G	C
chr02	4857146	4857146	T	C
chr02	4857147	4857147	T	C
chr02	4857182	4857182	G	A
chr02	4857185	4857185	A	G
chr02	4857241	4857241	A	G
chr02	4857257	4857257	T	C
chr02	4857280	4857280	T	C
chr02	4857284	4857284	G	A
chr02	4857289	4857289	T	G
chr02	4857292	4857292	G	A
chr02	4857295	4857295	G	A
chr02	4857301	4857301	G	A
chr02	4857397	4857397	A	T
chr02	4857419	4857419	A	T
chr02	4857424	4857424	T	C
chr02	4857427	4857427	A	T
chr02	4857465	4857465	T	C
chr02	4857518	4857518	T	G
chr02	4857520	4857520	G	T
chr02	4857538	4857538	G	A
chr02	4857544	4857544	T	C
chr02	4857564	4857564	A	G
chr02	4857716	4857716	T	A
chr02	4857794	4857794	C	G
chr02	4857830	4857830	G	T
chr02	4857837	4857837	A	C
chr02	4860951	4860951	T	G
chr02	4860959	4860959	G	A
chr02	4860965	4860965	A	G
chr02	4861054	4861054	T	A
chr02	4861059	4861059	C	T
chr02	4861076	4861076	C	A
chr02	4861082	4861082	G	A
chr02	4861094	4861094	T	G
chr02	4861125	4861125	T	C
chr02	4861184	4861184	C	T
chr02	4861191	4861191	A	G
chr02	4861201	4861201	C	T
chr02	4861225	4861225	G	T
chr02	4861242	4861242	G	A
chr02	4861261	4861261	T	A
chr02	4861334	4861334	A	T
chr02	4861491	4861491	C	T
chr02	4861507	4861507	C	T
chr02	4861536	4861536	T	C
chr02	4861561	4861561	G	A
chr02	4861583	4861583	A	G
chr02	4861593	4861593	C	T
chr02	4861613	4861613	T	C
chr02	4861615	4861615	A	G
chr02	4861674	4861674	T	A
chr02	4861676	4861676	C	T
chr02	4861683	4861683	C	T
chr02	4861737	4861737	G	T
chr02	4861778	4861778	T	C
chr02	4861797	4861797	C	A
chr02	4861805	4861805	A	T
chr02	4861811	4861811	A	T
chr02	4861845	4861845	A	T
chr02	4861858	4861858	C	T
chr02	4862104	4862104	C	T
chr02	4862128	4862128	G	A
chr02	4862153	4862153	A	G
chr02	4862155	4862155	C	T
chr02	4862174	4862174	C	T
chr02	4862191	4862191	A	C
chr02	4862236	4862236	A	G
chr02	4862274	4862274	T	C
chr02	4862278	4862278	T	C
chr02	4862339	4862339	G	T
chr02	4862402	4862402	T	C
chr02	4862438	4862438	C	A
chr02	4862487	4862487	C	T
chr02	4862538	4862538	G	A
chr02	4862555	4862555	C	T
chr02	4862565	4862565	C	T
chr02	4862582	4862582	G	A
chr02	4862597	4862597	G	A
chr02	4862762	4862762	G	T
chr02	4862791	4862791	A	C
chr02	4862833	4862833	G	A
chr02	4862841	4862841	T	C
chr02	4862854	4862854	A	G
chr02	4862858	4862858	C	T
chr02	4862867	4862867	A	G
chr02	4862972	4862972	C	T
chr02	4862994	4862994	A	G
chr02	4863112	4863112	T	A
chr02	4863120	4863120	T	C
chr02	4863151	4863151	T	A
chr02	4863152	4863152	A	G
chr02	4863153	4863153	C	T
chr02	4863154	4863154	T	C
chr02	4863186	4863186	C	T
chr02	4863199	4863199	G	T
chr02	4863217	4863217	C	G
chr02	4863244	4863244	A	T
chr02	4863287	4863287	A	C
chr02	4863295	4863295	T	C
chr02	4863297	4863297	A	G
chr02	4863298	4863298	G	A
chr02	4863302	4863302	C	T
chr02	4863312	4863312	A	G
chr02	4863320	4863320	G	A
chr02	4863353	4863353	G	A
chr02	4863363	4863363	A	T
chr02	4863418	4863418	A	T
chr02	4863473	4863473	T	C
chr02	4863576	4863576	A	G
chr02	4863599	4863599	G	A
chr02	4863654	4863654	T	G
chr02	4863738	4863738	C	T
chr02	4863769	4863769	G	C
chr02	4863836	4863836	T	C
chr02	4863863	4863863	C	T
chr02	4863878	4863878	T	C
chr02	4863886	4863886	C	T
chr02	4863892	4863892	A	G
chr02	4863899	4863899	C	T
chr02	4863940	4863940	C	T
chr02	4864097	4864097	T	G
chr02	4864129	4864129	C	A
chr02	4864140	4864140	A	G
chr02	4864145	4864145	A	T
chr02	4864156	4864156	A	C
chr02	4864159	4864159	C	A
chr02	4864162	4864162	A	G
chr02	4864174	4864174	A	C
chr02	4864181	4864181	G	C
chr02	4864211	4864211	C	T
chr02	4864452	4864452	C	T
chr02	4864507	4864507	G	A
chr02	4864552	4864552	A	C
chr02	4864559	4864559	C	T
chr02	4864665	4864665	A	T
chr02	4864678	4864678	A	G
chr02	4864681	4864681	G	T
chr02	4864701	4864701	C	T
chr02	4864709	4864709	C	T
chr02	4864738	4864738	G	A
chr02	4864805	4864805	A	T
chr02	4864826	4864826	G	A
chr02	4864874	4864874	A	T
chr02	4864885	4864885	C	T
chr02	4864923	4864923	G	A
chr02	4864925	4864925	T	A
chr02	4864933	4864933	G	C
chr02	4864937	4864937	G	T
chr02	4864966	4864966	C	A
chr02	4864987	4864987	C	A
chr02	4865049	4865049	G	A
chr02	4865106	4865106	A	G
chr02	4865207	4865207	C	T
chr02	4865244	4865244	G	A
chr02	4865285	4865285	T	C
chr02	4865289	4865289	C	T
chr02	4865323	4865323	T	C
chr02	4865379	4865379	A	G
chr02	4865408	4865408	T	C
chr02	4865496	4865496	A	G
chr02	4865608	4865608	G	A
chr02	4865612	4865612	A	G
chr02	4865641	4865641	C	T
chr02	4865642	4865642	G	A
chr02	4865652	4865652	C	T
chr02	4865660	4865660	T	C
chr02	4865661	4865661	C	A
chr02	4865665	4865665	T	A
chr02	4865667	4865667	T	C
chr02	4865675	4865675	T	A
chr02	4865806	4865806	T	C
chr02	4865814	4865814	A	T
chr02	4865835	4865835	G	T
chr02	4865856	4865856	G	T
chr02	4865884	4865884	A	T
chr02	4865885	4865885	G	A
chr02	4865892	4865892	C	A
chr02	4865936	4865936	C	T
chr02	4865946	4865946	G	T
chr02	4865999	4865999	G	A
chr02	4866004	4866004	C	T
chr02	4866015	4866015	A	T
chr02	4866017	4866017	G	A
chr02	4866084	4866084	A	C
chr02	4866150	4866150	G	A
chr02	4866213	4866213	T	C
chr02	4866220	4866220	C	T
chr02	4866296	4866296	T	C
chr02	4866299	4866299	T	C
chr02	4866348	4866348	A	T
chr02	4866354	4866354	T	G
chr02	4866368	4866368	C	G
chr02	4866393	4866393	G	A
chr02	4866430	4866430	G	C
chr02	4866475	4866475	A	G
chr02	4866502	4866502	T	A
chr02	4866512	4866512	T	A
chr02	4866562	4866562	T	C
chr02	4866597	4866597	T	A
chr02	4866612	4866612	A	G
chr02	4866665	4866665	G	A
chr02	4866711	4866711	T	C
chr02	4866714	4866714	G	A
chr02	4866781	4866781	T	A
chr02	4866808	4866808	G	A
chr02	4866822	4866822	C	A
chr02	4866886	4866886	A	C
chr02	4866926	4866926	G	A
chr02	4866929	4866929	A	G
chr02	4866938	4866938	G	T
chr02	4867148	4867148	G	A
chr02	4867258	4867258	A	C
chr02	4867376	4867376	T	C
chr02	4867382	4867382	T	A
chr02	4867403	4867403	A	T
chr02	4867459	4867459	T	C
chr02	4867471	4867471	G	A
chr02	4867489	4867489	A	G
chr02	4867505	4867505	T	C
chr02	4867510	4867510	T	C
chr02	4867528	4867528	A	T
chr02	4867538	4867538	C	T
chr02	4867555	4867555	T	A
chr02	4867576	4867576	C	A
chr02	4867605	4867605	T	G
chr02	4867630	4867630	A	C
chr02	4868024	4868024	G	C
chr02	4868028	4868028	C	T
chr02	4868077	4868077	G	C
chr02	4868105	4868105	A	G
chr02	4868109	4868109	G	C
chr02	4868125	4868125	A	G
chr02	4868138	4868138	A	T
chr02	4868196	4868196	T	G
chr02	4868283	4868283	G	T
chr02	4868314	4868314	C	T
chr02	4868333	4868333	A	T
chr02	4868353	4868353	A	G
chr02	4868420	4868420	G	C
chr02	4868487	4868487	G	C
chr02	4868512	4868512	G	A
chr02	4869758	4869758	T	A
chr02	4869897	4869897	C	T
chr02	4869935	4869935	G	A
chr02	4869947	4869947	G	A
chr02	4869949	4869949	C	A
chr02	4869967	4869967	C	T
chr02	4869969	4869969	G	A
chr02	4869977	4869977	T	G
chr02	4869985	4869985	G	A
chr02	4874497	4874497	T	C
chr02	4874503	4874503	C	T
chr02	4874507	4874507	A	C
chr02	4874595	4874595	C	A
chr02	4874675	4874675	C	T
chr02	4874753	4874753	A	G
chr02	4874806	4874806	G	T
chr02	4874807	4874807	C	T
chr02	4874879	4874879	C	A
chr02	4874918	4874918	G	A
chr02	4875017	4875017	G	A
chr02	4875064	4875064	G	T
chr02	4875130	4875130	C	T
chr02	4875158	4875158	C	G
chr02	4875173	4875173	G	T
chr02	4875202	4875202	G	T
chr02	4875221	4875221	G	A
chr02	4875227	4875227	C	T
chr02	4875248	4875248	G	A
chr02	4875250	4875250	C	T
chr02	4875293	4875293	T	C
chr02	4875364	4875364	T	A
chr02	4875403	4875403	A	C
chr02	4875408	4875408	C	G
chr02	4875411	4875411	A	G
chr02	4875444	4875444	C	G
chr02	4875460	4875460	A	G
chr02	4875463	4875463	T	C
chr02	4875497	4875497	C	T
chr02	4875604	4875604	C	T
chr02	4875609	4875609	C	T
chr02	4875631	4875631	C	A
chr02	4875673	4875673	G	T
chr02	4875739	4875739	G	A
chr02	4875776	4875776	T	G
chr02	4875883	4875883	A	G
chr02	4875913	4875913	T	G
chr02	4875916	4875916	A	G
chr02	4875922	4875922	C	T
chr02	4875926	4875926	T	C
chr02	4875949	4875949	T	G
chr02	4875956	4875956	A	G
chr02	4875968	4875968	T	C
chr02	4876038	4876038	C	A
chr02	4876060	4876060	G	A
chr02	4876069	4876069	C	G
chr02	4876099	4876099	G	A
chr02	4876176	4876176	C	T
chr02	4876184	4876184	G	A
chr02	4876228	4876228	C	A
chr02	4876260	4876260	A	G
chr02	4876397	4876397	C	T
chr02	4876415	4876415	T	G
chr02	4876466	4876466	G	A
chr02	4876621	4876621	T	C
chr02	4876809	4876809	C	T
chr02	4876834	4876834	A	G
chr02	4876878	4876878	C	T
chr02	4876900	4876900	T	C
chr02	4877023	4877023	A	C
chr02	4877040	4877040	G	A
chr02	4877045	4877045	C	T
chr02	4877127	4877127	G	A
chr02	4877130	4877130	T	C
chr02	4877155	4877155	T	C
chr02	4877222	4877222	G	T
chr02	4877234	4877234	C	T
chr02	4877423	4877423	C	T
chr02	4877450	4877450	T	G
chr02	4877456	4877456	T	C
chr02	4877595	4877595	G	A
chr02	4877610	4877610	G	A
chr02	4877782	4877782	C	T
chr02	4877788	4877788	C	G
chr02	4878127	4878127	C	T
chr02	4878259	4878259	G	A
chr02	4885581	4885581	A	C
chr02	4885583	4885583	A	T
chr02	4885605	4885605	A	G
chr02	4885609	4885609	T	A
chr02	4885610	4885610	G	A
chr02	4885611	4885611	A	G
chr02	4885629	4885629	T	G
chr02	4885637	4885637	A	G
chr02	4885641	4885641	G	A
chr02	4885649	4885649	A	C
chr02	4885655	4885655	A	G
chr02	4885656	4885656	A	G
chr02	4885665	4885665	G	T
chr02	4885669	4885669	G	A
chr02	4885737	4885737	C	T
chr02	4885788	4885788	C	G
chr02	4885807	4885807	C	T
chr02	4885810	4885810	C	T
chr02	4885816	4885816	C	T
chr02	4885820	4885820	C	T
chr02	4885894	4885894	T	C
chr02	4885928	4885928	A	G
chr02	4885931	4885931	A	C
chr02	4886055	4886055	A	C
chr02	4886089	4886089	G	A
chr02	4886111	4886111	T	C
chr02	4886135	4886135	G	T
chr02	4886168	4886168	T	C
chr02	4886178	4886178	G	T
chr02	4886196	4886196	C	T
chr02	4886209	4886209	T	C
chr02	4886239	4886239	A	G
chr02	4886251	4886251	C	T
chr02	4886259	4886259	T	C
chr02	4886269	4886269	G	A
chr02	4886274	4886274	C	T
chr02	4886282	4886282	C	T
chr02	4886283	4886283	A	C
chr02	4886293	4886293	C	T
chr02	4886316	4886316	T	A
chr02	4886368	4886368	C	T
chr02	4886375	4886375	C	T
chr02	4886389	4886389	A	T
chr02	4886394	4886394	C	G
chr02	4886406	4886406	G	A
chr02	4886411	4886411	T	C
chr02	4886455	4886455	T	C
chr02	4886471	4886471	C	T
chr02	4886482	4886482	C	A
chr02	4886550	4886550	A	T
chr02	4886607	4886607	G	T
chr02	4886648	4886648	G	C
chr02	4886681	4886681	G	A
chr02	4886716	4886716	C	T
chr02	4886791	4886791	C	T
chr02	4886861	4886861	T	C
chr02	4886940	4886940	G	A
chr02	4887003	4887003	T	C
chr02	4887017	4887017	T	A
chr02	4887180	4887180	A	G
chr02	4887182	4887182	T	G
chr02	4887207	4887207	A	C
chr02	4887293	4887293	A	C
chr02	4887305	4887305	G	A
chr02	4887316	4887316	T	C
chr02	4887383	4887383	A	G
chr02	4887387	4887387	G	C
chr02	4887406	4887406	C	T
chr02	4887407	4887407	A	G
chr02	4887432	4887432	A	G
chr02	4887485	4887485	G	A
chr02	4887491	4887491	G	A
chr02	4887502	4887502	C	G
chr02	4887584	4887584	G	A
chr02	4887585	4887585	C	G
chr02	4887640	4887640	C	A
chr02	4887672	4887672	T	C
chr02	4887677	4887677	T	C
chr02	4887681	4887681	G	T
chr02	4887682	4887682	C	T
chr02	4887815	4887815	A	C
chr02	4887955	4887955	G	A
chr02	4887963	4887963	A	G
chr02	4888016	4888016	A	G
chr02	4888042	4888042	G	A
chr02	4888046	4888046	A	G
chr02	4888197	4888197	T	C
chr02	4888232	4888232	A	G
chr02	4888253	4888253	G	T
chr02	4888258	4888258	C	G
chr02	4888374	4888374	T	C
chr02	4888459	4888459	G	T
chr02	4888491	4888491	T	C
chr02	4888492	4888492	G	A
chr02	4888512	4888512	T	C
chr02	4888588	4888588	G	A
chr02	4888605	4888605	C	T
chr02	4888798	4888798	T	A
chr02	4888812	4888812	T	G
chr02	4888816	4888816	C	T
chr02	4888826	4888826	T	C
chr02	4888854	4888854	G	T
chr02	4888864	4888864	T	A
chr02	4888882	4888882	G	A
chr02	4888976	4888976	A	G
chr02	4889042	4889042	G	A
chr02	4889170	4889170	G	T
chr02	4889258	4889258	A	G
chr02	4889297	4889297	A	G
chr02	4889300	4889300	C	T
chr02	4889332	4889332	A	G
chr02	4889389	4889389	G	A
chr02	4889404	4889404	T	C
chr02	4889466	4889466	A	G
chr02	4889471	4889471	T	A
chr02	4889555	4889555	A	G
chr02	4889592	4889592	T	C
chr02	4889600	4889600	A	G
chr02	4889791	4889791	A	G
chr02	4889799	4889799	G	A
chr02	4889928	4889928	T	A
chr02	4890015	4890015	A	T
chr02	4890106	4890106	A	C
chr02	4890160	4890160	C	T
chr02	4890299	4890299	C	T
chr02	4890301	4890301	T	C
chr02	4890317	4890317	G	A
chr02	4890381	4890381	G	A
chr02	4890494	4890494	A	G
chr02	4890556	4890556	A	C
chr02	4890668	4890668	G	A
chr02	4890747	4890747	T	A
chr02	4890751	4890751	A	G
chr02	4890773	4890773	C	T
chr02	4890781	4890781	G	A
chr02	4890787	4890787	T	C
chr02	4890818	4890818	A	C
chr02	4890892	4890892	T	A
chr02	4890905	4890905	A	G
chr02	4891012	4891012	A	T
chr02	4891186	4891186	A	G
chr02	4891188	4891188	A	G
chr02	4892907	4892907	A	G
chr02	4892928	4892928	C	T
chr02	4892937	4892937	C	G
chr02	4892940	4892940	C	T
chr02	4892944	4892944	A	G
chr02	4892946	4892946	T	C
chr02	4892952	4892952	A	G
chr02	4892957	4892957	T	C
chr02	4892959	4892959	G	A
chr02	4892960	4892960	A	G
chr02	4892979	4892979	C	A
chr02	4893086	4893086	T	G
chr02	4893108	4893108	C	A
chr02	4893114	4893114	T	A
chr02	4893134	4893134	C	T
chr02	4893160	4893160	C	A
chr02	4893183	4893183	C	T
chr02	4893217	4893217	C	A
chr02	4893598	4893598	T	A
chr02	4893608	4893608	T	A
chr02	4893609	4893609	C	A
chr02	4893697	4893697	G	C
chr02	4893817	4893817	C	T
chr02	4893856	4893856	A	T
chr02	4893979	4893979	T	C
chr02	4894002	4894002	G	A
chr02	4894768	4894768	A	C
chr02	4894904	4894904	G	A
chr02	4894984	4894984	G	A
chr02	4895008	4895008	A	G
chr02	4895012	4895012	G	A
chr02	4895017	4895017	G	A
chr02	4895029	4895029	T	G
chr02	4895101	4895101	G	A
chr02	4895132	4895132	A	G
chr02	4895245	4895245	T	G
chr02	4895326	4895326	T	C
chr02	4895384	4895384	T	C
chr02	4895385	4895385	G	C
chr02	4895388	4895388	A	T
chr02	4895484	4895484	G	A
chr02	4895600	4895600	G	A
chr02	4895685	4895685	T	C
chr02	4895713	4895713	G	A
chr02	4895793	4895793	A	G
chr02	4896103	4896103	C	G
chr02	4896370	4896370	T	A
chr02	4896488	4896488	C	A
chr02	4896723	4896723	T	A
chr02	4896724	4896724	A	T
chr02	4896725	4896725	T	C
chr02	4896733	4896733	G	T
chr02	4896758	4896758	G	T
chr02	4896780	4896780	T	A
chr02	4896950	4896950	C	T
chr02	4897179	4897179	A	G
chr02	4897259	4897259	T	C
chr02	4897281	4897281	A	G
chr02	4897310	4897310	T	C
chr02	4897702	4897702	A	C
chr02	4897713	4897713	T	G
chr02	4897722	4897722	G	A
chr02	4897767	4897767	C	G
chr02	4897992	4897992	C	T
chr02	4898054	4898054	C	G
chr02	4898090	4898090	G	C
chr02	4898136	4898136	T	C
chr02	4898258	4898258	C	G
chr02	4898278	4898278	A	T
chr02	4898285	4898285	A	G
chr02	4898474	4898474	A	G
chr02	4898503	4898503	T	C
chr02	4898518	4898518	G	T
chr02	4898552	4898552	T	A
chr02	4898574	4898574	T	C
chr02	4898579	4898579	A	G
chr02	4898660	4898660	G	A
chr02	4898704	4898704	A	C
chr02	4898780	4898780	C	T
chr02	4898854	4898854	A	G
chr02	4898993	4898993	A	G
chr02	4899026	4899026	T	G
chr02	4899052	4899052	C	T
chr02	4899173	4899173	T	C
chr02	4899176	4899176	T	G
chr02	4899230	4899230	A	G
chr02	4899234	4899234	T	A
chr02	4899241	4899241	T	A
chr02	4899242	4899242	T	A
chr02	4899258	4899258	C	G
chr02	4899278	4899278	G	T
chr02	4899297	4899297	C	T
chr02	4899308	4899308	T	A
chr02	4899336	4899336	A	G
chr02	4899447	4899447	C	T
chr02	4899478	4899478	G	T
chr02	4899506	4899506	A	C
chr02	4899508	4899508	C	G
chr02	4899531	4899531	T	A
chr02	4899553	4899553	C	T
chr02	4899755	4899755	A	G
chr02	4899765	4899765	A	C
chr02	4899808	4899808	G	A
chr02	4899823	4899823	T	G
chr02	4899844	4899844	C	G
chr02	4900376	4900376	G	T
chr02	4900407	4900407	T	C
chr02	4900451	4900451	G	A
chr02	4900573	4900573	G	A
chr02	4900593	4900593	T	A
chr02	4900622	4900622	A	T
chr02	4900640	4900640	T	C
chr02	4900648	4900648	A	C
chr02	4900673	4900673	T	G
chr02	4900717	4900717	A	T
chr02	4900733	4900733	G	A
chr02	4901465	4901465	C	T
chr02	4901573	4901573	A	T
chr02	4902083	4902083	A	G
chr02	4903165	4903165	C	T
chr02	4903175	4903175	A	T
chr02	4903184	4903184	A	G
chr02	4903196	4903196	C	T
chr02	4903205	4903205	G	A
chr02	4903237	4903237	A	T
chr02	4903257	4903257	C	A
chr02	4903295	4903295	G	A
chr02	4903301	4903301	A	G
chr02	4903343	4903343	T	A
chr02	4903431	4903431	G	T
chr02	4903452	4903452	C	T
chr02	4903453	4903453	A	G
chr02	4903466	4903466	C	T
chr02	4903494	4903494	T	C
chr02	4903509	4903509	A	C
chr02	4903519	4903519	A	G
chr02	4903851	4903851	C	T
chr02	4903896	4903896	T	C
chr02	4904015	4904015	C	A
chr02	4904059	4904059	A	G
chr02	4904243	4904243	G	C
chr02	4904295	4904295	A	G
chr02	4904300	4904300	T	G
chr02	4904369	4904369	A	T
chr02	4904370	4904370	G	T
chr02	4904372	4904372	T	G
chr02	4904387	4904387	A	G
chr02	4904418	4904418	T	G
chr02	4904436	4904436	C	T
chr02	4904490	4904490	G	C
chr02	4904509	4904509	C	A
chr02	4904530	4904530	A	C
chr02	4904548	4904548	A	T
chr02	4904564	4904564	T	C
chr02	4904589	4904589	T	A
chr02	4904632	4904632	C	A
chr02	4904643	4904643	G	A
chr02	4904647	4904647	T	A
chr02	4904670	4904670	C	T
chr02	4904681	4904681	G	A
chr02	4904705	4904705	A	G
chr02	4904754	4904754	C	G
chr02	4904769	4904769	A	T
chr02	4904834	4904834	T	C
chr02	4904837	4904837	T	A
chr02	4904852	4904852	C	T
chr02	4904902	4904902	T	A
chr02	4904926	4904926	A	G
chr02	4904936	4904936	T	C
chr02	4904960	4904960	T	C
chr02	4904961	4904961	T	A
chr02	4905003	4905003	A	G
chr02	4905008	4905008	A	T
chr02	4905081	4905081	G	C
chr02	4905123	4905123	G	A
chr02	4905209	4905209	A	G
chr02	4905214	4905214	T	C
chr02	4905230	4905230	C	T
chr02	4905252	4905252	C	A
chr02	4905269	4905269	A	C
chr02	4905309	4905309	C	T
chr02	4905804	4905804	A	G
chr02	4905838	4905838	A	C
chr02	4905872	4905872	A	T
chr02	4905887	4905887	A	G
chr02	4905890	4905890	T	A
chr02	4905895	4905895	G	A
chr02	4906001	4906001	C	A
chr02	4906005	4906005	T	A
chr02	4906006	4906006	C	T
chr02	4906007	4906007	A	G
chr02	4906008	4906008	G	A
chr02	4906018	4906018	C	T
chr02	4906023	4906023	T	C
chr02	4906052	4906052	C	T
chr02	4906060	4906060	A	G
chr02	4906073	4906073	A	G
chr02	4906079	4906079	C	T
chr02	4906082	4906082	C	A
chr02	4906083	4906083	T	G
chr02	4906101	4906101	C	T
chr02	4906112	4906112	G	A
chr02	4906118	4906118	G	A
chr02	4906126	4906126	A	C
chr02	4906131	4906131	A	C
chr02	4906178	4906178	A	G
chr02	4906263	4906263	G	A
chr02	4906278	4906278	C	G
chr02	4906287	4906287	C	A
chr02	4906308	4906308	A	G
chr02	4906331	4906331	C	A
chr02	4906430	4906430	A	G
chr02	4906512	4906512	T	C
chr02	4906524	4906524	T	A
chr02	4906534	4906534	C	T
chr02	4906555	4906555	A	C
chr02	4906592	4906592	C	A
chr02	4906632	4906632	T	C
chr02	4906674	4906674	G	A
chr02	4906708	4906708	G	A
chr02	4906836	4906836	G	T
chr02	4906839	4906839	C	T
chr02	4906846	4906846	G	A
chr02	4906851	4906851	C	T
chr02	4906858	4906858	T	C
chr02	4906860	4906860	C	T
chr02	4906877	4906877	T	A
chr02	4906882	4906882	A	T
chr02	4906886	4906886	G	A
chr02	4906898	4906898	T	A
chr02	4906899	4906899	C	T
chr02	4906908	4906908	T	C
chr02	4906937	4906937	A	G
chr02	4906941	4906941	T	G
chr02	4906944	4906944	A	G
chr02	4906945	4906945	T	G
chr02	4906952	4906952	A	G
chr02	4906956	4906956	T	C
chr02	4906963	4906963	G	A
chr02	4906966	4906966	C	A
chr02	4906992	4906992	T	G
chr02	4907029	4907029	A	G
chr02	4907135	4907135	A	T
chr02	4907138	4907138	T	C
chr02	4907259	4907259	G	A
chr02	4907261	4907261	C	T
chr02	4907264	4907264	A	G
chr02	4907266	4907266	T	A
chr02	4907467	4907467	A	G
chr02	4907482	4907482	T	C
chr02	4907515	4907515	C	T
chr02	4907945	4907945	A	G
chr02	4908032	4908032	G	A
chr02	4908043	4908043	C	T
chr02	4908046	4908046	C	G
chr02	4908068	4908068	G	A
chr02	4908090	4908090	C	T
chr02	4908161	4908161	T	C
chr02	4908185	4908185	A	G
chr02	4908209	4908209	T	A
chr02	4908229	4908229	C	A
chr02	4908239	4908239	T	C
chr02	4908252	4908252	A	T
chr02	4908254	4908254	G	A
chr02	4908261	4908261	C	T
chr02	4908262	4908262	A	G
chr02	4908271	4908271	A	C
chr02	4908276	4908276	T	C
chr02	4908279	4908279	T	C
chr02	4908281	4908281	G	A
chr02	4908467	4908467	G	A
chr02	4908493	4908493	A	T
chr02	4908499	4908499	T	C
chr02	4908504	4908504	C	T
chr02	4908505	4908505	G	A
chr02	4908507	4908507	G	A
chr02	4908560	4908560	A	C
chr02	4908571	4908571	T	C
chr02	4908573	4908573	A	T
chr02	4908582	4908582	T	A
chr02	4908585	4908585	T	C
chr02	4908592	4908592	T	C
chr02	4908604	4908604	G	T
chr02	4908627	4908627	C	T
chr02	4908634	4908634	T	G
chr02	4908663	4908663	G	T
chr02	4908667	4908667	G	A
chr02	4908687	4908687	T	C
chr02	4908688	4908688	C	T
chr02	4908690	4908690	G	T
chr02	4908722	4908722	G	A
chr02	4908733	4908733	A	G
chr02	4908735	4908735	C	G
chr02	4908755	4908755	A	C
chr02	4908873	4908873	G	A
chr02	4908946	4908946	T	A
chr02	4909174	4909174	T	A
chr02	4909258	4909258	T	G
chr02	4909263	4909263	G	A
chr02	4909268	4909268	G	C
chr02	4909274	4909274	A	T
chr02	4909301	4909301	C	A
chr02	4909318	4909318	C	T
chr02	4909323	4909323	T	A
chr02	4909348	4909348	A	G
chr02	4909438	4909438	C	T
chr02	4909440	4909440	A	G
chr02	4909442	4909442	G	A
chr02	4909449	4909449	C	T
chr02	4909451	4909451	C	A
chr02	4909542	4909542	C	T
chr02	4909601	4909601	T	C
chr02	4909644	4909644	C	T
chr02	4909651	4909651	G	T
chr02	4909735	4909735	T	G
chr02	4909781	4909781	T	C
chr02	4909792	4909792	T	G
chr02	4909821	4909821	C	T
chr02	4909846	4909846	C	T
chr02	4909849	4909849	T	A
chr02	4909851	4909851	C	T
chr02	4909910	4909910	T	G
chr02	4909921	4909921	C	T
chr02	4909924	4909924	A	T
chr02	4909938	4909938	T	C
chr02	4910087	4910087	C	A
chr02	4910088	4910088	C	T
chr02	4910093	4910093	C	G
chr02	4910109	4910109	G	T
chr02	4910121	4910121	C	G
chr02	4910123	4910123	A	G
chr02	4910132	4910132	T	C
chr02	4910135	4910135	T	C
chr02	4910138	4910138	T	C
chr02	4910145	4910145	C	T
chr02	4910156	4910156	G	A
chr02	4910157	4910157	C	T
chr02	4910190	4910190	A	G
chr02	4910192	4910192	G	A
chr02	4910194	4910194	C	T
chr02	4910209	4910209	A	T
chr02	4910215	4910215	A	G
chr02	4910241	4910241	T	A
chr02	4910252	4910252	A	T
chr02	4910266	4910266	G	A
chr02	4910366	4910366	T	C
chr02	4910418	4910418	A	G
chr02	4910488	4910488	T	C
chr02	4910525	4910525	A	C
chr02	4910531	4910531	G	A
chr02	4910559	4910559	T	G
chr02	4910592	4910592	A	G
chr02	4910728	4910728	A	C
chr02	4910762	4910762	A	T
chr02	4910772	4910772	G	A
chr02	4910774	4910774	G	A
chr02	4910826	4910826	G	A
chr02	4910839	4910839	G	T
chr02	4910879	4910879	G	T
chr02	4910915	4910915	A	T
chr02	4910959	4910959	A	G
chr02	4911015	4911015	G	A
chr02	4911019	4911019	A	G
chr02	4911098	4911098	T	C
chr02	4911110	4911110	G	T
chr02	4911111	4911111	A	T
chr02	4911130	4911130	C	A
chr02	4911150	4911150	T	C
chr02	4911165	4911165	T	C
chr02	4911213	4911213	G	T
chr02	4911220	4911220	T	G
chr02	4911221	4911221	G	A
chr02	4911271	4911271	C	G
chr02	4911383	4911383	A	C
chr02	4911384	4911384	G	A
chr02	4911429	4911429	G	C
chr02	4911441	4911441	G	C
chr02	4911453	4911453	G	C
chr02	4911455	4911455	A	G
chr02	4911463	4911463	C	T
chr02	4911659	4911659	A	C
chr02	4911683	4911683	A	G
chr02	4911720	4911720	C	T
chr02	4911771	4911771	A	G
chr02	4911773	4911773	G	T
chr02	4911792	4911792	T	C
chr02	4911822	4911822	T	A
chr02	4911826	4911826	A	T
chr02	4911856	4911856	C	T
chr02	4911857	4911857	C	G
chr02	4911885	4911885	T	G
chr02	4911886	4911886	A	T
chr02	4911887	4911887	G	A
chr02	4911888	4911888	G	A
chr02	4911931	4911931	T	C
chr02	4911943	4911943	A	T
chr02	4912090	4912090	T	C
chr02	4912091	4912091	T	A
chr02	4912144	4912144	C	T
chr02	4912195	4912195	A	T
chr02	4912227	4912227	T	C
chr02	4912263	4912263	T	C
chr02	4912264	4912264	G	A
chr02	4912273	4912273	A	C
chr02	4912327	4912327	C	A
chr02	4912340	4912340	G	C
chr02	4912362	4912362	C	G
chr02	4912369	4912369	G	A
chr02	4912370	4912370	C	T
chr02	4912376	4912376	G	A
chr02	4912390	4912390	C	A
chr02	4912401	4912401	T	A
chr02	4912408	4912408	A	T
chr02	4912416	4912416	C	T
chr02	4912419	4912419	A	G
chr02	4912461	4912461	G	C
chr02	4912487	4912487	A	C
chr02	4912488	4912488	T	C
chr02	4912773	4912773	G	A
chr02	4912774	4912774	A	G
chr02	4912776	4912776	C	T
chr02	4912782	4912782	T	C
chr02	4912793	4912793	C	A
chr02	4912799	4912799	A	C
chr02	4912806	4912806	T	A
chr02	4912809	4912809	G	A
chr02	4912822	4912822	C	T
chr02	4912823	4912823	T	C
chr02	4912851	4912851	A	G
chr02	4912889	4912889	C	T
chr02	4912890	4912890	T	C
chr02	4912896	4912896	T	C
chr02	4912900	4912900	C	T
chr02	4912914	4912914	C	T
chr02	4912928	4912928	A	G
chr02	4912933	4912933	G	A
chr02	4912957	4912957	G	T
chr02	4913029	4913029	C	A
chr02	4913044	4913044	T	G
chr02	4913113	4913113	T	A
chr02	4913405	4913405	C	G
chr02	4913618	4913618	C	T
chr02	4913718	4913718	C	A
chr02	4913726	4913726	T	A
chr02	4913786	4913786	C	T
chr02	4913819	4913819	T	C
chr02	4913824	4913824	G	T
chr02	4913845	4913845	C	T
chr02	4913848	4913848	G	A
chr02	4913914	4913914	G	A
chr02	4913920	4913920	A	G
chr02	4913992	4913992	G	A
chr02	4914014	4914014	T	C
chr02	4914019	4914019	C	G
chr02	4914023	4914023	G	A
chr02	4914050	4914050	C	T
chr02	4914062	4914062	A	T
chr02	4914104	4914104	A	C
chr02	4914186	4914186	A	G
chr02	4914234	4914234	T	C
chr02	4914267	4914267	C	A
chr02	4914272	4914272	A	T
chr02	4914286	4914286	T	C
chr02	4914287	4914287	A	C
chr02	4914294	4914294	T	C
chr02	4914359	4914359	A	C
chr02	4914367	4914367	T	A
chr02	4914395	4914395	A	T
chr02	4914547	4914547	A	C
chr02	4914661	4914661	C	T
chr02	4914662	4914662	G	T
chr02	4914731	4914731	G	A
chr02	4914738	4914738	T	A
chr02	4914973	4914973	T	C
chr02	4914988	4914988	C	T
chr02	4915005	4915005	G	A
chr02	4915007	4915007	A	G
chr02	4915013	4915013	C	G
chr02	4915019	4915019	A	G
chr02	4915094	4915094	C	T
chr02	4915112	4915112	A	C
chr02	4915126	4915126	C	T
chr02	4915365	4915365	T	C
chr02	4915369	4915369	A	G
chr02	4915461	4915461	A	T
chr02	4915470	4915470	A	G
chr02	4915497	4915497	A	T
chr02	4915502	4915502	G	T
chr02	4915505	4915505	T	C
chr02	4915519	4915519	A	G
chr02	4915622	4915622	T	G
chr02	4915649	4915649	C	T
chr02	4915691	4915691	G	T
chr02	4915697	4915697	A	T
chr02	4915737	4915737	T	G
chr02	4915742	4915742	T	C
chr02	4915781	4915781	G	A
chr02	4915803	4915803	C	T
chr02	4915813	4915813	C	T
chr02	4915814	4915814	C	T
chr02	4915840	4915840	A	G
chr02	4915869	4915869	C	T
chr02	4915904	4915904	T	C
chr02	4915910	4915910	C	T
chr02	4915994	4915994	G	C
chr02	4916024	4916024	A	G
chr02	4916083	4916083	G	C
chr02	4916133	4916133	C	G
chr02	4916240	4916240	A	G
chr02	4916252	4916252	T	C
chr02	4916299	4916299	C	T
chr02	4916300	4916300	C	T
chr02	4916307	4916307	A	G
chr02	4916317	4916317	T	C
chr02	4916324	4916324	C	T
chr02	4916327	4916327	A	G
chr02	4916357	4916357	T	C
chr02	4916397	4916397	A	T
chr02	4916486	4916486	C	G
chr02	4916492	4916492	A	T
chr02	4916643	4916643	T	A
chr02	4916644	4916644	T	A
chr02	4916709	4916709	A	T
chr02	4916719	4916719	C	G
chr02	4916748	4916748	T	C
chr02	4916780	4916780	T	C
chr02	4916799	4916799	G	A
chr02	4916808	4916808	G	A
chr02	4916826	4916826	T	G
chr02	4916842	4916842	T	G
chr02	4916901	4916901	C	T
chr02	4917055	4917055	G	A
chr02	4917078	4917078	T	C
chr02	4917133	4917133	G	C
chr02	4917147	4917147	A	G
chr02	4917148	4917148	T	C
chr02	4917205	4917205	T	C
chr02	4917219	4917219	G	A
chr02	4917225	4917225	A	G
chr02	4917248	4917248	A	C
chr02	4917337	4917337	G	A
chr02	4917347	4917347	G	A
chr02	4917379	4917379	C	A
chr02	4917395	4917395	G	A
chr02	4917397	4917397	A	G
chr02	4917443	4917443	A	T
chr02	4917540	4917540	G	T
chr02	4917569	4917569	A	G
chr02	4917582	4917582	G	A
chr02	4917614	4917614	C	T
chr02	4917640	4917640	G	A
chr02	4917701	4917701	G	C
chr02	4917702	4917702	T	A
chr02	4917720	4917720	C	G
chr02	4917831	4917831	A	T
chr02	4917888	4917888	T	C
chr02	4917999	4917999	C	A
chr02	4918018	4918018	G	A
chr02	4918023	4918023	G	A
chr02	4918112	4918112	A	C
chr02	4918139	4918139	T	C
chr02	4918156	4918156	C	G
chr02	4918161	4918161	T	A
chr02	4918167	4918167	C	T
chr02	4918168	4918168	T	G
chr02	4918254	4918254	T	C
chr02	4918277	4918277	T	C
chr02	4918283	4918283	C	A
chr02	4918323	4918323	T	C
chr02	4918324	4918324	G	T
chr02	4918326	4918326	G	A
chr02	4918410	4918410	T	A
chr02	4918446	4918446	T	C
chr02	4918447	4918447	G	A
chr02	4918473	4918473	C	T
chr02	4918474	4918474	G	A
chr02	4918488	4918488	T	C
chr02	4918489	4918489	G	A
chr02	4918510	4918510	C	T
chr02	4918534	4918534	A	T
chr02	4918545	4918545	C	G
chr02	4918570	4918570	A	G
chr02	4918668	4918668	A	G
chr02	4918729	4918729	A	T
chr02	4918745	4918745	C	T
chr02	4918769	4918769	A	G
chr02	4918818	4918818	A	G
chr02	4918842	4918842	G	T
chr02	4918868	4918868	A	G
chr02	4918937	4918937	A	T
chr02	4919091	4919091	C	T
chr02	4919125	4919125	G	T
chr02	4919126	4919126	A	T
chr02	4919188	4919188	G	A
chr02	4919197	4919197	T	A
chr02	4919306	4919306	T	C
chr02	4919307	4919307	G	A
chr02	4919321	4919321	C	T
chr02	4919339	4919339	C	T
chr02	4919431	4919431	T	C
chr02	4919453	4919453	G	A
chr02	4919465	4919465	A	G
chr02	4919546	4919546	C	T
chr02	4919645	4919645	C	T
chr02	4919677	4919677	T	C
chr02	4919686	4919686	A	T
chr02	4919782	4919782	T	C
chr02	4919783	4919783	G	A
chr02	4919819	4919819	A	T
chr02	4919847	4919847	C	T
chr02	4919851	4919851	T	C
chr02	4919852	4919852	G	A
chr02	4919860	4919860	A	C
chr02	4920028	4920028	G	C
chr02	4920073	4920073	A	T
chr02	4920089	4920089	T	C
chr02	4920093	4920093	C	T
chr02	4920115	4920115	G	C
chr02	4920129	4920129	G	A
chr02	4920145	4920145	T	C
chr02	4920224	4920224	G	A
chr02	4920253	4920253	A	G
chr02	4920322	4920322	T	G
chr02	4920347	4920347	T	C
chr02	4920395	4920395	A	G
chr02	4920447	4920447	G	T
chr02	4920499	4920499	C	T
chr02	4920549	4920549	G	A
chr02	4920594	4920594	A	T
chr02	4920604	4920604	G	T
chr02	4920647	4920647	C	T
chr02	4920649	4920649	A	T
chr02	4920696	4920696	A	T
chr02	4920701	4920701	A	G
chr02	4920709	4920709	G	A
chr02	4920731	4920731	C	T
chr02	4920748	4920748	T	C
chr02	4920784	4920784	C	A
chr02	4920785	4920785	C	A
chr02	4920816	4920816	A	G
chr02	4920844	4920844	G	A
chr02	4920865	4920865	T	G
chr02	4920899	4920899	T	C
chr02	4920969	4920969	A	G
chr02	4921004	4921004	C	T
chr02	4921024	4921024	T	C
chr02	4921053	4921053	A	G
chr02	4921069	4921069	G	A
chr02	4921102	4921102	A	C
chr02	4921107	4921107	G	A
chr02	4921123	4921123	G	A
chr02	4921135	4921135	T	A
chr02	4921152	4921152	A	G
chr02	4921163	4921163	A	G
chr02	4921243	4921243	T	C
chr02	4921355	4921355	T	C
chr02	4921374	4921374	G	A
chr02	4921381	4921381	T	G
chr02	4921387	4921387	T	G
chr02	4921393	4921393	T	C
chr02	4921409	4921409	C	T
chr02	4921414	4921414	A	G
chr02	4921482	4921482	G	A
chr02	4921485	4921485	A	G
chr02	4921495	4921495	A	G
chr02	4921511	4921511	A	T
chr02	4921513	4921513	A	T
chr02	4921523	4921523	A	G
chr02	4921524	4921524	C	T
chr02	4921610	4921610	C	T
chr02	4921623	4921623	G	A
chr02	4921642	4921642	G	T
chr02	4921666	4921666	A	G
chr02	4921681	4921681	G	A
chr02	4921747	4921747	T	C
chr02	4921780	4921780	C	T
chr02	4921807	4921807	T	G
chr02	4921882	4921882	A	G
chr02	4921893	4921893	G	C
chr02	4921949	4921949	T	A
