# Supplementary material for: The wild grape genome sequence provides insights into the transition from dioecy to hermaphroditism during grape domestication
Source: Genome Biol. 2020 Sep 7;21:223. doi: 10.1186/s13059-020-02131-y (PMC7487632; doi:10.1186/s13059-020-02131-y)
Supplement: Supplementary file 4 — Additional file 4 Transposable element positions on the X haplotype of the V. sylvestris genome. [file 13059_2020_2131_MOESM4_ESM.xlsx]

## Sheet: X_haplotype_Vsylvestris
chromosome	start	end
chr02	4816664	4816829
chr02	4818093	4818262
chr02	4819631	4819716
chr02	4819895	4819999
chr02	4820464	4820753
chr02	4821046	4821307
chr02	4822221	4822277
chr02	4827253	4828569
chr02	4829873	4829908
chr02	4830179	4830452
chr02	4830497	4831178
chr02	4831234	4831298
chr02	4831361	4831512
chr02	4831544	4831625
chr02	4831679	4831727
chr02	4831832	4832105
chr02	4832133	4832319
chr02	4832379	4832603
chr02	4846995	4847043
chr02	4847162	4847355
chr02	4848328	4848370
chr02	4848564	4848653
chr02	4849579	4849830
chr02	4850057	4850643
chr02	4850763	4856498
chr02	4856534	4857052
chr02	4857229	4857360
chr02	4859106	4859227
chr02	4859758	4859821
chr02	4859937	4860603
chr02	4864214	4864283
chr02	4867265	4867326
chr02	4867421	4867461
chr02	4867555	4867856
chr02	4868797	4869124
chr02	4871850	4871883
chr02	4871935	4871968
chr02	4872081	4872119
chr02	4873340	4873412
chr02	4873493	4873869
chr02	4873947	4873986
chr02	4874289	4874341
chr02	4874509	4874565
chr02	4878276	4878334
chr02	4878711	4879750
chr02	4880062	4880125
chr02	4880293	4880376
chr02	4880410	4880511
chr02	4880549	4880792
chr02	4880853	4881022
chr02	4881733	4882359
chr02	4882402	4882685
chr02	4883179	4883217
chr02	4883565	4884547
chr02	4884560	4884597
chr02	4884771	4884861
chr02	4884889	4885076
chr02	4885149	4885195
chr02	4885241	4885455
chr02	4886039	4886089
chr02	4890946	4891056
chr02	4891135	4891177
chr02	4891283	4892711
chr02	4906740	4906883
chr02	4907028	4907094
chr02	4907374	4907645
chr02	4908295	4908604
chr02	4910238	4910320
chr02	4912371	4912488
chr02	4912548	4912773
chr02	4913386	4913433
chr02	4913515	4913789
chr02	4914018	4914120
chr02	4914847	4914954
chr02	4920936	4921037
