# Supplementary material for: The wild grape genome sequence provides insights into the transition from dioecy to hermaphroditism during grape domestication
Source: Genome Biol. 2020 Sep 7;21:223. doi: 10.1186/s13059-020-02131-y (PMC7487632; doi:10.1186/s13059-020-02131-y)
Supplement: Supplementary file 5 — Additional file 5. Transposable element content of the different BAC-derived haplotypes. [file 13059_2020_2131_MOESM5_ESM.xlsx]

## Sheet: details
SW score	Perc div.	Perc del.	Perc ins.	query sequence	Pos begin	Pos end	Length	Query (left)		Matching repeat	Repeat class/family	Pos begin	Pos end	Repeat (left)	ID
273	30.3	0	3	Chard-H	16316	16417	101	-211837	C	ENSPM-N3_VV	DNA/CMC-EnSpm	-1797	787	689	1070		1
266	22.4	12	1.2	Chard-H	113525	113741	216	-114513	C	VIHAT1	DNA/hAT-Tag1	-92	5455	5216	934
229	14.3	0	2.4	Chard-H	50460	50483	23	-177771	C	MuDR1_HV	DNA/MULE-MuDR	-4898	1274	1252	1401
9607	4.5	4.4	3.8	Chard-H	51591	52966	1375	-175288	C	MuDR-21_VV	DNA/MULE-MuDR	0	11895	10511	151
52096	1.1	3.3	0.6	Chard-H	52964	63562	10598	-164692	C	MuDR-21_VV	DNA/MULE-MuDR	-1130	10765	1	563
796	13.5	9	1.9	Chard-H	107895	108559	664	-119695	C	MuDR-8_VV	DNA/MULE-MuDR	-70	10627	9403	381
664	10.3	0	0	Chard-H	108587	108693	106	-119561	+	MuDR-8_VV	DNA/MULE-MuDR	9185	9291	-1406	1260	*
1475	14.1	6.7	1	Chard-H	108809	109273	464	-118981	+	MuDR-8_VV	DNA/MULE-MuDR	10060	10550	-147	792
524	13.4	3.9	19.1	Chard-H	113699	114119	420	-114135	+	MuDR-6_VV	DNA/MULE-MuDR	1639	1978	-8082	9
481	16.3	6.6	1.9	Chard-H	123571	123920	349	-104334	+	MuDR-13_VV	DNA/MULE-MuDR	5832	6197	-3488	1079
620	19.6	4.4	3.9	Chard-H	129488	129667	179	-98587	C	MuDR-21_VV	DNA/MULE-MuDR	0	11895	11715	937
648	15.1	0	6.8	Chard-H	129784	129939	155	-98315	C	MuDR-21_VV	DNA/MULE-MuDR	-250	11645	11500	939
286	4.5	4.3	4.3	Chard-H	130455	130501	46	-97753	C	MuDR-21_VV	DNA/MULE-MuDR	-459	11436	11390	940
634	8.8	7.4	0	Chard-H	130658	130805	147	-97449	C	MuDR-21_VV	DNA/MULE-MuDR	-2886	9009	8851	941
533	5.5	0.9	2.7	Chard-H	131129	131240	111	-97014	C	MuDR-21_VV	DNA/MULE-MuDR	-3046	8849	8740	384
28567	6.3	4.5	0.4	Chard-H	133687	137980	4293	-90274	C	MuDR-21_VV	DNA/MULE-MuDR	-3165	8730	4265	795
1903	28.8	1.1	0.6	Chard-H	138135	139364	1229	-88890	C	MuDR-21_VV	DNA/MULE-MuDR	-10178	1717	963	1080
248	29.2	0	3.3	Chard-H	141151	141274	123	-86980	C	MuDR-21_VV	DNA/MULE-MuDR	-10198	1697	1578	1404
3081	13.9	10	3.8	Chard-H	141314	142412	1098	-85842	C	MuDR-21_VV	DNA/MULE-MuDR	-10928	967	4	154
624	17.9	5.2	0.8	Chard-H	150576	151012	436	-77242	+	MuDR-8_VV	DNA/MULE-MuDR	9325	9675	-1022	566
432	24.6	0	0	Chard-H	181556	181665	109	-46589	+	MUDRAVI1	DNA/MULE-MuDR	17613	17722	-1	1262
944	24.5	9.1	14.1	Chard-H	195109	196091	982	-32163	C	MuDR-6_VV	DNA/MULE-MuDR	0	10060	9344	12
1762	13.5	0.3	0	Chard-H	39038	39362	324	-188892	C	VHARB-N1_VV	DNA/PIF-Harbinger	-1	326	1	948
263	17.9	21.7	3.5	Chard-H	43327	43621	294	-184633	C	Harbinger-3N3_VV	DNA/PIF-Harbinger	0	347	1	949
243	20.1	7.5	2.2	Chard-H	46334	46506	172	-181748	C	VHARB-N1_VV	DNA/PIF-Harbinger	-83	244	63	386
501	19	9.2	0.6	Chard-H	49936	50099	163	-178155	+	VHARB-N3_VV	DNA/PIF-Harbinger	236	413	0	797
336	21.2	2.2	0	Chard-H	110537	110673	136	-117581	C	VHARB-N1_VV	DNA/PIF-Harbinger	-140	187	48	1406
461	19.7	2	0.7	Chard-H	131117	131128	11	-97126	C	VHARB-N1_VV	DNA/PIF-Harbinger	-58	269	229	156
461	19.7	2	0.7	Chard-H	131241	131269	28	-96985	C	VHARB-N1_VV	DNA/PIF-Harbinger	-58	228	115	568
229	15.5	9.6	2.6	Chard-H	131380	131452	72	-96802	C	VHARB-N1_VV	DNA/PIF-Harbinger	-208	119	42	1082
252	16.7	0	0	Chard-H	194878	194955	77	-33299	C	VHARB-N3_VV	DNA/PIF-Harbinger	-121	292	215	1264
268	20.7	16.6	4.1	Chard-H	204482	204698	216	-23556	+	VHARB-N3_VV	DNA/PIF-Harbinger	130	372	-41	14
922	15.8	5.2	0.5	Chard-H	208661	208870	209	-19384	C	Harbinger-3N2_VV	DNA/PIF-Harbinger	-1	220	1	387
588	19.2	5.4	0.8	Chard-H	209632	209872	240	-18382	+	VHARB-N1_VV	DNA/PIF-Harbinger	4	255	-72	798
610	18.6	4.6	1.1	Chard-H	210895	211068	173	-17186	C	Harbinger-3N2_VV	DNA/PIF-Harbinger	-41	180	1	1407
911	15.7	19.2	0.2	Chard-H	224024	224361	337	-3893	C	VHARB-N3_VV	DNA/PIF-Harbinger	-7	406	5	1083
2028	11.1	0.6	1.9	Chard-H	5384	5704	320	-222550	+	VLINE4_VV	LINE/L1	5679	5995	-2	157
375	18.3	4.5	2.6	Chard-H	25634	25745	111	-202509	C	VLINE5_VV	LINE/L1	-3	6352	6239	569
1517	24.6	0	2.1	Chard-H	31565	31905	340	-196349	C	VLINE5_VV	LINE/L1	-374	5981	5648	1266
2551	8.9	1.6	0	Chard-H	31907	32275	368	-195979	+	VLINE5_VV	LINE/L1	5981	6355	0	16
871	26.2	8.3	0	Chard-H	32285	32536	251	-195718	C	VLINE5_VV	LINE/L1	-697	5658	5386	1413
225	17.8	13.3	0	Chard-H	90264	90308	44	-137946	C	LINE1-1_SBi	LINE/L1	-5079	442	392	391
273	14.8	1.7	4.1	Chard-H	98449	98515	66	-129739	C	L1-24_ATr	LINE/L1	-406	5797	5741	163
864	24.9	1.7	3.9	Chard-H	103399	103690	291	-124564	C	VLINE4_VV	LINE/L1	0	5997	5712	575
475	36	3.7	1.8	Chard-H	225401	225782	381	-2472	C	VLINE4_VV	LINE/L1	-816	5181	4793	803
1081	34.9	3	5.6	Chard-H	225822	226592	770	-1662	C	VLINE1_VV	LINE/L1	-1398	4665	3914	1090
404	31.4	9.1	1.9	Chard-H	226617	226878	261	-1376	C	L1-2_VVi	LINE/L1	-2115	4046	3768	1274
24	15.3	1.8	5.5	Chard-H	13216	13272	56	-214982	+	GA-rich	Low_complexity	1	55	0	24
20	26.7	4.5	0	Chard-H	13579	13645	66	-214609	+	GA-rich	Low_complexity	1	70	0	1415
11	18.7	0	7.7	Chard-H	81959	82000	41	-146254	+	G-rich	Low_complexity	1	39	0	165
22	17.4	4.6	4.9	Chard-H	90651	90712	61	-137542	+	GA-rich	Low_complexity	1	61	0	577
14	11.9	2.4	7.5	Chard-H	142459	142500	41	-85754	+	G-rich	Low_complexity	1	40	0	952
17	24.2	0	0	Chard-H	181049	181087	38	-47167	+	GA-rich	Low_complexity	1	39	0	952
13	18.4	0	0	Chard-H	221737	221767	30	-6487	+	GA-rich	Low_complexity	1	31	0	1416
358	14.6	0	0	Chard-H	74744	74798	54	-153456	C	Copia-21_NN-I	LTR/Copia	-828	3218	3164	804	*
589	18.1	6.1	7.2	Chard-H	76312	76507	195	-151747	C	Copia10-VV_LTR	LTR/Copia	-86	1155	962	953
791	22	12.6	0	Chard-H	76853	77066	213	-151188	C	Copia10-VV_LTR	LTR/Copia	-581	660	420	952
441	17.9	4.2	6.4	Chard-H	112873	113015	142	-115239	C	Copia-79_VV-LTR	LTR/Copia	0	260	121	394
877	25.4	5	5.7	Chard-H	145861	146252	391	-82002	C	Copia-60_PPe-I	LTR/Copia	-2026	2135	1616	1279
3773	6.8	0	0.8	Chard-H	174708	175185	477	-53069	+	Copia-49_VV-LTR	LTR/Copia	1	474	0	1093
719	6.5	0	0	Chard-H	175186	175278	92	-52976	+	Copia-49_VV-I	LTR/Copia	1	93	-5186	29
4638	9.1	10.5	1.2	Chard-H	175378	176292	914	-51962	+	Copia-49_VV-I	LTR/Copia	86	1085	-4194	1418
10139	6	0.3	0.6	Chard-H	176270	177584	1314	-50670	+	Copia-49_VV-I	LTR/Copia	3969	5279	0	580
1460	5.7	8.7	3.5	Chard-H	177585	177803	218	-50451	+	Copia-49_VV-LTR	LTR/Copia	1	230	-244	168
569	11.7	6.1	10.3	Chard-H	179214	179402	188	-48852	C	Copia10-VV_LTR	LTR/Copia	-100	1141	814	806	*
444	24.1	14.6	3.4	Chard-H	179723	179962	239	-48292	C	Copia10-VV_LTR	LTR/Copia	-584	657	392	395
234	18	0	2	Chard-H	196845	196895	50	-31359	C	Copia-53_VV-I	LTR/Copia	-27	4414	4365	956
231	8	24	0	Chard-H	35490	35539	49	-192715	C	Copia-12_OS-LTR	LTR/Copia?	-21	554	493	1094
257	33.3	0	0	Chard-H	10303	10407	104	-217847	C	Gypsy46-ZM_I	LTR/Gypsy	-1407	1107	1003	1279
3268	5.7	10.5	0.6	Chard-H	25746	26223	477	-202031	+	Gypsy-25_VV-LTR	LTR/Gypsy	1	525	0	29
559	33.9	2.6	2.6	Chard-H	26592	27088	496	-201166	+	Gypsy-1_FV-I	LTR/Gypsy	372	922	-3770	1418
756	28.4	2.9	6.5	Chard-H	27498	27958	460	-200296	+	Gypsy-1_FV-I	LTR/Gypsy	1204	2043	-2857	580
5839	30.6	2	2.1	Chard-H	28060	30932	2872	-197322	+	Gypsy-1_FV-I	LTR/Gypsy	1798	4827	0	168
3209	3.5	0.8	0.4	Chard-H	30933	31388	455	-196866	+	Gypsy-25_VV-LTR	LTR/Gypsy	1	525	0	806
2313	19.2	11.4	1.7	Chard-H	50484	51178	694	-177076	C	Gypsy-26_VV-LTR	LTR/Gypsy	0	2555	1795	1280
529	26.3	3.3	0.6	Chard-H	66500	66652	152	-161602	C	Gypsy-26_VV-LTR	LTR/Gypsy	-1885	670	514	30
518	20.8	9	0.3	Chard-H	67388	67540	152	-160714	C	Gypsy-23_VV-I	LTR/Gypsy	0	15437	15295	1419
9695	12.4	3.4	0.3	Chard-H	69818	71365	1547	-156889	+	Gypsy-21_VV-LTR	LTR/Gypsy	1	1596	0	581
1151	26.4	7.3	4.9	Chard-H	72375	73072	697	-155182	C	Gypsy-23_VV-I	LTR/Gypsy	-2531	12906	12382	169
1001	27.7	4.9	8.2	Chard-H	73046	73702	656	-154552	C	Gypsy-23_VV-I	LTR/Gypsy	-3349	12088	11452	807
635	33.6	3.6	0.8	Chard-H	74929	75276	347	-152978	C	Gypsy-26_VV-I	LTR/Gypsy	-9306	6131	5835	396
1531	33.2	2.3	3.4	Chard-H	75376	76115	739	-152139	C	Gypsy-26_VV-I	LTR/Gypsy	-11496	2606	1875	1095
3445	24.4	2.3	5.6	Chard-H	78432	79499	1067	-148755	C	Gypsy-26_VV-I	LTR/Gypsy	-12769	1333	299	1279
2084	19.9	14.9	1.1	Chard-H	79566	80320	754	-147934	C	Gypsy-26_VV-LTR	LTR/Gypsy	0	2555	1795	29
592	25.7	2.3	1.1	Chard-H	83676	83848	172	-144406	C	Gypsy-26_VV-LTR	LTR/Gypsy	-1867	688	514	1418
4295	10.6	8.8	0.4	Chard-H	85153	85834	681	-142420	+	Gypsy3-VV_LTR	LTR/Gypsy	1	739	0	580
963	12.9	0.7	1.4	Chard-H	115280	115428	148	-112826	+	Gypsy3-VV_I	LTR/Gypsy	2884	3031	-5921	168
19851	16.3	2.1	1.7	Chard-H	115427	119494	4067	-108760	+	Gypsy3-VV_I	LTR/Gypsy	4804	8948	-4	806
3984	10.4	9	0.4	Chard-H	119511	120157	646	-108097	+	Gypsy3-VV_LTR	LTR/Gypsy	38	739	0	396
1994	20.6	6.1	5.5	Chard-H	122916	123535	619	-104719	+	Gypsy-26_VV-LTR	LTR/Gypsy	1932	2555	0	1095
508	21.2	14.4	3.1	Chard-H	123962	124224	262	-104030	+	Gypsy-26_VV-I	LTR/Gypsy	13800	14091	-11	397
227	16.1	0	15.7	Chard-H	124465	124523	58	-103731	C	Gypsy-72_PTr-LTR	LTR/Gypsy	-2542	1121	1071	1096
3365	15.9	4.4	5.5	Chard-H	128365	129202	837	-99052	+	Gypsy-26_VV-LTR	LTR/Gypsy	1727	2555	0	1422
572	6.2	3.8	0	Chard-H	131806	131885	79	-96369	C	Gypsy-21_VV-I	LTR/Gypsy	-4954	83	1	584
8920	13.5	3.2	0.3	Chard-H	131886	133436	1550	-94818	C	Gypsy-21_VV-LTR	LTR/Gypsy	0	1596	1	172
13741	4.6	2.1	0.2	Chard-H	139382	141133	1751	-87121	+	Gypsy-27_VV-LTR	LTR/Gypsy	1	1785	-30	809
2588	15.2	2.8	1.5	Chard-H	151537	152005	468	-76249	C	Gypsy-26_VV-LTR	LTR/Gypsy	0	2555	2081	397
3675	15.1	3	3.7	Chard-H	152038	152768	730	-75486	C	Gypsy-26_VV-LTR	LTR/Gypsy	0	2555	1830	1096
248	17.7	4.7	3.1	Chard-H	153884	153947	63	-74307	+	ROMANI1_I	LTR/Gypsy	3737	3801	-1635	394
399	28.1	2.1	0.7	Chard-H	157674	157813	139	-70441	C	Gypsy-26_VV-I	LTR/Gypsy	-157	13945	13804	1097
915	14.7	3.5	6.8	Chard-H	157876	158102	226	-70152	C	Gypsy-26_VV-LTR	LTR/Gypsy	-547	2008	1789	398
4967	8.5	4.7	0	Chard-H	159982	160687	705	-67567	C	Gypsy3-VV_LTR	LTR/Gypsy	0	739	1	1098
628	3.5	3.4	1.1	Chard-H	160688	160775	87	-67479	C	Gypsy3-VV_I	LTR/Gypsy	0	8952	8863	394
34090	8.6	0.7	0.3	Chard-H	160779	165324	4545	-62930	C	Gypsy3-VV_I	LTR/Gypsy	-4387	4565	1	1097
5129	9.7	3.4	0.1	Chard-H	165325	166040	715	-62214	C	Gypsy3-VV_LTR	LTR/Gypsy	0	739	1	959
688	21.5	1.2	9	Chard-H	167896	168135	239	-60119	C	Gypsy-26_VV-I	LTR/Gypsy	-76	14026	13804	961
4946	23.4	9.1	4.5	Chard-H	168871	170494	1623	-57760	C	Gypsy2-VV_LTR	LTR/Gypsy	0	1695	1	400
8556	17.1	0.7	0	Chard-H	170495	171847	1352	-56407	C	Gypsy2-VV_I	LTR/Gypsy	0	4572	3211	1100
2086	22.4	15	0.6	Chard-H	178296	178902	606	-49352	+	Gypsy3-VV_LTR	LTR/Gypsy	46	739	0	964
237	24.2	0	0	Chard-H	219294	219355	61	-8899	+	Ogre-MT4_I	LTR/Gypsy	6230	6291	-5800	965
383	0	0	0	Chard-H	146371	146412	41	-81842	+	tRNA-Gly2_OS	tRNA	1	42	-29	1285
266	35.4	0	2.6	Chard-H	199829	199944	115	-28310	+	REP-7_OS	Unknown	3	115	-1	35
324	27.3	0	3	Chard-Hprim	16317	16418	101	-247526	C	ENSPM-N3_VV	DNA/CMC-EnSpm	-1797	787	689	812
267	31	5.8	5.8	Chard-Hprim	16699	16835	136	-247109	+	hAT-8_MN	DNA/hAT-Ac	3007	3143	0	1287
979	8.5	1.1	7.7	Chard-Hprim	45597	45775	178	-218169	C	VIHAT2-N1_VV	DNA/hAT-Tag1	-1	773	604	37
1169	10.8	0	15.2	Chard-Hprim	46325	46552	227	-217392	C	VIHAT2-N1_VV	DNA/hAT-Tag1	-570	204	1	1425
229	14.3	0	2.4	Chard-Hprim	44590	44613	23	-219331	C	MuDR1_HV	DNA/MULE-MuDR	-4898	1274	1252	175
895	14.3	7.3	6.8	Chard-Hprim	90702	91834	1132	-172110	C	MuDR-8_VV	DNA/MULE-MuDR	0	10697	9403	814
650	10.3	0	0	Chard-Hprim	91862	91968	106	-171976	+	MuDR-8_VV	DNA/MULE-MuDR	9185	9291	-1406	588	*
1395	15.1	7.1	1.4	Chard-Hprim	92084	92573	489	-171371	+	MuDR-8_VV	DNA/MULE-MuDR	10060	10577	-120	404
496	14.9	3.4	17.5	Chard-Hprim	97841	98263	422	-165681	+	MuDR-6_VV	DNA/MULE-MuDR	1639	1978	-8082	1104
669	17.4	2.7	2.5	Chard-Hprim	112804	113168	364	-150776	+	MuDR-13_VV	DNA/MULE-MuDR	5832	6197	-3488	967
647	19.5	3.5	2.9	Chard-Hprim	123790	123958	168	-139986	C	MuDR-21_VV	DNA/MULE-MuDR	0	11895	11726	968
632	15.8	0	7.5	Chard-Hprim	124088	124244	156	-139700	C	MuDR-21_VV	DNA/MULE-MuDR	-250	11645	11500	816
286	4.5	4.3	4.3	Chard-Hprim	124774	124820	46	-139124	C	MuDR-21_VV	DNA/MULE-MuDR	-459	11436	11390	969
796	9.2	3.9	0	Chard-Hprim	124966	125118	152	-138826	C	MuDR-21_VV	DNA/MULE-MuDR	-2886	9009	8851	1426
544	5.4	0.9	2.7	Chard-Hprim	125452	125565	113	-138379	C	MuDR-21_VV	DNA/MULE-MuDR	-3046	8849	8738	589
29766	7.9	2.7	0.4	Chard-Hprim	128036	132403	4367	-131541	C	MuDR-21_VV	DNA/MULE-MuDR	-3165	8730	4265	176
2148	29.4	0.5	1.1	Chard-Hprim	132516	133760	1244	-130184	C	MuDR-21_VV	DNA/MULE-MuDR	-10178	1717	942	1291
244	25.6	0	4.1	Chard-Hprim	135587	135688	101	-128256	C	MuDR-21_VV	DNA/MULE-MuDR	-10178	1717	1620	41
1965	15.9	5.9	3.6	Chard-Hprim	135728	136526	798	-127418	C	MuDR-21_VV	DNA/MULE-MuDR	-10928	967	341	817
1459	11.1	18.8	9.4	Chard-Hprim	136556	136792	236	-127152	C	MuDR-21_VV	DNA/MULE-MuDR	-11589	306	5	405
497	16.2	5.1	0.4	Chard-Hprim	144592	144826	234	-119118	+	MuDR-8_VV	DNA/MULE-MuDR	9325	9570	-1127	1105
448	23.6	0	0	Chard-Hprim	181785	181894	109	-82050	+	MUDRAVI1	DNA/MULE-MuDR	17613	17722	-1	1293
1111	22.1	9.3	15.6	Chard-Hprim	195353	196328	975	-67616	C	MuDR-6_VV	DNA/MULE-MuDR	0	10060	9334	43
243	13.9	18.2	2	Chard-Hprim	202408	202438	30	-61506	+	MuDR-11N_VV	DNA/MULE-MuDR	3910	3938	-73	819
243	13.9	18.2	2	Chard-Hprim	202488	202543	55	-61401	+	MuDR-11N_VV	DNA/MULE-MuDR	3939	4010	-1	1428
227	13	21.7	0	Chard-Hprim	203142	203210	68	-60734	+	MuDR-11N_VV	DNA/MULE-MuDR	3928	4011	0	592
234	26.4	8.1	0.8	Chard-Hprim	203495	203605	110	-60339	+	MuDR-6_VV	DNA/MULE-MuDR	8739	8857	-1203	178
244	24.7	3	3	Chard-Hprim	203635	203734	99	-60210	+	MuDR-6_VV	DNA/MULE-MuDR	9961	10060	0	1294
854	18.2	11.2	0.3	Chard-Hprim	210953	211228	275	-52716	C	MuDR-N1_VV	DNA/MULE-MuDR	0	1660	1355	44
836	13.9	16.2	2.2	Chard-Hprim	213648	213845	197	-50099	C	MuDR-8_VV	DNA/MULE-MuDR	0	10697	10473	820	*
866	8.2	1.3	0	Chard-Hprim	213836	213994	158	-49950	+	MuDR-8_VV	DNA/MULE-MuDR	9225	9385	-1312	1295
298	6.7	0	0	Chard-Hprim	213986	214030	44	-49914	+	MuDR-8_VV	DNA/MULE-MuDR	10237	10281	-416	45
2996	8.6	15.6	0.4	Chard-Hprim	244308	244988	680	-18956	+	MuDR-8_VV	DNA/MULE-MuDR	9914	10697	0	821
271	20	1.1	0	Chard-Hprim	37664	37753	89	-226191	C	Harbinger-3N3B_VV	DNA/PIF-Harbinger	-214	98	8	1430
280	14.6	6.4	2	Chard-Hprim	40477	40616	139	-223328	C	VHARB-N1_VV	DNA/PIF-Harbinger	-83	244	99	594
509	19.7	9.8	0.6	Chard-Hprim	44067	44229	162	-219715	+	VHARB-N3_VV	DNA/PIF-Harbinger	236	413	0	180
310	22.3	2	0	Chard-Hprim	94628	94775	147	-169169	C	VHARB-N1_VV	DNA/PIF-Harbinger	-140	187	37	1431
495	19.6	1.3	0.7	Chard-Hprim	125440	125451	11	-138493	C	VHARB-N1_VV	DNA/PIF-Harbinger	-58	269	228	595
495	19.6	1.3	0.7	Chard-Hprim	125566	125593	27	-138351	C	VHARB-N1_VV	DNA/PIF-Harbinger	-58	227	115	181
228	14.1	9.6	2.6	Chard-Hprim	125706	125778	72	-138166	C	VHARB-N1_VV	DNA/PIF-Harbinger	-208	119	42	1297
244	15.4	0	0	Chard-Hprim	195122	195199	77	-68745	C	VHARB-N3_VV	DNA/PIF-Harbinger	-121	292	215	47
401	20.8	24.5	1	Chard-Hprim	207613	207938	325	-56006	+	VHARB-N3_VV	DNA/PIF-Harbinger	8	409	-4	1297
298	12.9	0	1.4	Chard-Hprim	213291	213361	70	-50583	+	Harbinger-3N2_VV	DNA/PIF-Harbinger	1	70	-151	1432
296	18.5	4.3	1.9	Chard-Hprim	245226	245434	208	-18510	+	VHARB-N1_VV	DNA/PIF-Harbinger	40	253	-74	596	*
238	22.3	4.4	1.7	Chard-Hprim	246561	246674	113	-17270	+	Harbinger-3N2_VV	DNA/PIF-Harbinger	47	163	-58	47
992	16.4	17.5	0.2	Chard-Hprim	259738	260080	342	-3864	C	VHARB-N3_VV	DNA/PIF-Harbinger	-7	406	5	182
1743	13.1	3.1	1	Chard-Hprim	5368	5661	293	-258283	+	VLINE4_VV	LINE/L1	5679	5978	-19	976
401	22.6	2.9	2.1	Chard-Hprim	25711	25850	139	-238094	C	VLINE5_VV	LINE/L1	-3	6352	6212	977
1487	24.9	0	2.1	Chard-Hprim	25995	26335	340	-237609	C	VLINE5_VV	LINE/L1	-374	5981	5648	1434
2550	8.7	1.9	0	Chard-Hprim	26337	26704	367	-237240	+	VLINE5_VV	LINE/L1	5981	6355	0	596
947	25.8	6.6	0	Chard-Hprim	26708	26963	255	-236981	C	VLINE5_VV	LINE/L1	-697	5658	5386	407
229	17.8	13.3	0	Chard-Hprim	73160	73204	44	-190740	C	LINE1-1_SBi	LINE/L1	-5079	442	392	184
272	14.8	1.7	4.1	Chard-Hprim	81331	81397	66	-182547	C	L1-24_ATr	LINE/L1	-406	5797	5741	1107
833	24.9	1.7	3.9	Chard-Hprim	86287	86574	287	-177370	C	VLINE4_VV	LINE/L1	-4	5993	5712	977
228	20	0	4	Chard-Hprim	219649	219700	51	-44244	+	L1-3_VVi	LINE/L1	3732	3781	-935	978
228	20	0	4	Chard-Hprim	222332	222383	51	-41561	C	L1-3_VVi	LINE/L1	-935	3781	3732	1435
242	20.8	0	3.8	Chard-Hprim	238650	238704	54	-25240	C	L1-3_VVi	LINE/L1	-932	3784	3732	598
453	36	3.3	1.9	Chard-Hprim	261165	261529	364	-2415	C	VLINE4_VV	LINE/L1	-816	5181	4812	185
1150	35.1	4.2	2.8	Chard-Hprim	261586	261964	378	-1980	C	VLINE1_VV	LINE/L1	-1398	4665	4284	409
1150	35.1	4.2	2.8	Chard-Hprim	261995	262356	361	-1588	C	VLINE1_VV	LINE/L1	-1780	4283	3915	1108
351	29.7	16.2	5.4	Chard-Hprim	262381	262633	252	-1311	C	L1-2_VVi	LINE/L1	-2115	4046	3768	411
24	15.3	1.8	5.5	Chard-Hprim	13245	13301	56	-250643	+	GA-rich	Low_complexity	1	55	0	412
18	28.9	4.5	0	Chard-Hprim	13606	13672	66	-250272	+	GA-rich	Low_complexity	1	70	0	1436
11	18.7	0	7.7	Chard-Hprim	64823	64864	41	-199080	+	G-rich	Low_complexity	1	39	0	599
22	17.4	4.6	4.9	Chard-Hprim	73547	73608	61	-190336	+	GA-rich	Low_complexity	1	61	0	186
12	12.7	2.5	7.9	Chard-Hprim	136839	136878	39	-127066	+	G-rich	Low_complexity	1	38	0	1111
17	12	5.6	0	Chard-Hprim	222527	222562	35	-41382	+	GA-rich	Low_complexity	1	38	0	828
15	20.1	0	0	Chard-Hprim	226134	226167	33	-37777	+	GA-rich	Low_complexity	1	34	0	829
17	12	5.6	0	Chard-Hprim	238848	238883	35	-25061	+	GA-rich	Low_complexity	1	38	0	984
15	20.1	0	0	Chard-Hprim	242446	242479	33	-21465	+	GA-rich	Low_complexity	1	34	0	413	*
13	18.4	0	0	Chard-Hprim	257463	257493	30	-6451	+	GA-rich	Low_complexity	1	31	0	1112
582	17.6	6.1	7.2	Chard-Hprim	59161	59356	195	-204588	C	Copia10-VV_LTR	LTR/Copia	-86	1155	962	1437
254	19.1	7.8	12.8	Chard-Hprim	59407	59586	179	-204358	C	Copia10-VV_LTR	LTR/Copia	-276	965	794	600
819	20.7	13.2	0	Chard-Hprim	59701	59913	212	-204031	C	Copia10-VV_LTR	LTR/Copia	-581	660	420	187
452	18.7	4.2	6.4	Chard-Hprim	96966	97108	142	-166836	C	Copia-79_VV-LTR	LTR/Copia	0	260	121	414
3686	6.7	1.7	0	Chard-Hprim	174930	175119	189	-88825	+	Copia-49_VV-LTR	LTR/Copia	1	190	-284	1113
3686	6.7	1.7	0	Chard-Hprim	175145	175419	274	-88525	+	Copia-49_VV-LTR	LTR/Copia	191	473	-1	1297
665	5.4	1.1	1.1	Chard-Hprim	175420	175512	92	-88432	+	Copia-49_VV-I	LTR/Copia	1	93	-5186	47
4618	9	10.5	1.2	Chard-Hprim	175612	176526	914	-87418	+	Copia-49_VV-I	LTR/Copia	86	1085	-4194	599
10277	6	0.1	0.5	Chard-Hprim	176504	177818	1314	-86126	+	Copia-49_VV-I	LTR/Copia	3969	5279	0	1436
1460	5.7	8.7	3.5	Chard-Hprim	177819	178037	218	-85907	+	Copia-49_VV-LTR	LTR/Copia	1	230	-244	186
569	11.7	6.1	10.3	Chard-Hprim	179435	179623	188	-84321	C	Copia10-VV_LTR	LTR/Copia	-100	1141	814	601
510	24.3	13.9	2.7	Chard-Hprim	179943	180179	236	-83765	C	Copia10-VV_LTR	LTR/Copia	-581	660	398	1438
233	14.5	7.1	1.4	Chard-Hprim	180551	180620	69	-83324	C	Copia-23_MN-LTR	LTR/Copia	-1022	81	8	188
226	18.4	0	2	Chard-Hprim	197090	197139	49	-66805	C	Copia-53_VV-I	LTR/Copia	-28	4413	4365	603
230	14.7	0	2.4	Chard-Hprim	201260	201301	41	-62643	+	Copia-100_Mad-I	LTR/Copia	4592	4632	-1472	1440
6729	14.6	3.5	1.1	Chard-Hprim	205976	207188	1212	-56756	C	Copia10-VV_LTR	LTR/Copia	0	1241	1	190
622	25.4	0	0	Chard-Hprim	217744	217885	141	-46059	+	Copia-29_PX-I	LTR/Copia	759	900	-6668	603
317	15.4	0	0	Chard-Hprim	217882	217933	51	-46011	+	Copia-29_PX-I	LTR/Copia	1271	1322	-6246	1440
317	15.4	0	0	Chard-Hprim	224100	224151	51	-39793	C	Copia-29_PX-I	LTR/Copia	-6246	1322	1271	190
622	25.4	0	0	Chard-Hprim	224148	224289	141	-39655	C	Copia-29_PX-I	LTR/Copia	-6668	900	759	998
317	15.4	0	0	Chard-Hprim	240420	240471	51	-23473	C	Copia-29_PX-I	LTR/Copia	-6246	1322	1271	604
582	25.5	0.7	0	Chard-Hprim	240468	240608	140	-23336	C	Copia-29_PX-I	LTR/Copia	-6668	900	759	1441
231	8	24	0	Chard-Hprim	29972	30021	49	-233923	C	Copia-12_OS-LTR	LTR/Copia?	-21	554	493	191
257	33.3	0	0	Chard-Hprim	10338	10442	104	-253502	C	Gypsy46-ZM_I	LTR/Gypsy	-1407	1107	1003	999
2297	19.1	11.5	1.7	Chard-Hprim	44614	45307	693	-218637	C	Gypsy-26_VV-LTR	LTR/Gypsy	0	2555	1795	604
566	24.3	3.2	1.3	Chard-Hprim	49615	49768	153	-214176	C	Gypsy-26_VV-LTR	LTR/Gypsy	-1885	670	514	1441
535	21.4	8.8	0.3	Chard-Hprim	50507	50660	153	-213284	C	Gypsy-26_VV-I	LTR/Gypsy	0	15437	15295	191
9601	12.4	3.4	0.3	Chard-Hprim	52941	54488	1547	-209456	+	Gypsy-21_VV-LTR	LTR/Gypsy	1	1596	0	604
1141	27.8	6.1	7.2	Chard-Hprim	55496	56197	701	-207747	C	Gypsy-26_VV-I	LTR/Gypsy	-4235	9867	9173	1441
1054	26.8	5.1	8.6	Chard-Hprim	56167	56827	660	-207117	C	Gypsy-23_VV-I	LTR/Gypsy	-3346	12091	11452	191
587	34.3	1.8	1.5	Chard-Hprim	57777	58124	347	-205820	C	Gypsy-26_VV-I	LTR/Gypsy	-9327	6110	5835	1301
1395	34.1	2.3	3.4	Chard-Hprim	58224	58963	739	-204981	C	Gypsy-26_VV-I	LTR/Gypsy	-11496	2606	1875	51
3405	24	2.7	5.8	Chard-Hprim	61280	62345	1065	-201599	C	Gypsy-26_VV-I	LTR/Gypsy	-12769	1333	299	1302
2029	20	14.6	1.2	Chard-Hprim	62412	63178	766	-200766	C	Gypsy-26_VV-LTR	LTR/Gypsy	0	2555	1795	52
588	25.7	2.3	1.1	Chard-Hprim	66539	66711	172	-197233	C	Gypsy-26_VV-LTR	LTR/Gypsy	-1867	688	514	603
4617	9.8	6.8	0.4	Chard-Hprim	68038	68732	694	-195212	+	Gypsy3-VV_LTR	LTR/Gypsy	1	739	0	1440
6416	5.6	1.1	0	Chard-Hprim	93665	94469	804	-169475	+	Gypsy16-VV_LTR	LTR/Gypsy	1	814	0	190
4466	11	4.2	0.6	Chard-Hprim	100960	101644	684	-162300	+	Gypsy3-VV_LTR	LTR/Gypsy	30	739	0	851
20839	10.1	3.4	0.1	Chard-Hprim	101645	104579	2934	-159365	+	Gypsy3-VV_I	LTR/Gypsy	1	3031	-5921	605
18910	14.2	1.3	1.5	Chard-Hprim	104574	108666	4092	-155278	+	Gypsy3-VV_I	LTR/Gypsy	4801	8948	-4	1442
4242	10.1	7.8	0.4	Chard-Hprim	108683	109336	653	-154608	+	Gypsy3-VV_LTR	LTR/Gypsy	38	739	0	192
2330	22.1	7.6	5.4	Chard-Hprim	111896	112767	871	-151177	+	Gypsy-26_VV-LTR	LTR/Gypsy	1666	2555	0	1001
567	23.2	12.3	3	Chard-Hprim	113211	113454	243	-150490	+	Gypsy-26_VV-I	LTR/Gypsy	13801	14066	-36	852
315	26.8	2.6	12.4	Chard-Hprim	116394	116657	263	-147287	+	Gypsy-26_VV-I	LTR/Gypsy	13804	14044	-58	606
4625	13.4	1.8	3.9	Chard-Hprim	120540	121386	846	-142558	+	Gypsy-26_VV-LTR	LTR/Gypsy	1726	2555	0	1443
3681	15.4	3.4	6	Chard-Hprim	122678	123527	849	-140417	+	Gypsy-26_VV-LTR	LTR/Gypsy	1727	2555	0	193
622	6.1	1.2	0	Chard-Hprim	126136	126217	81	-137727	C	Gypsy-21_VV-I	LTR/Gypsy	-4954	83	1	415
9603	13.2	2	0.2	Chard-Hprim	126218	127785	1567	-136159	C	Gypsy-21_VV-LTR	LTR/Gypsy	0	1596	1	605
13793	4.9	1.8	0.3	Chard-Hprim	133789	135546	1757	-128398	+	Gypsy-27_VV-LTR	LTR/Gypsy	1	1785	-30	1442
437	25.6	4.5	13.5	Chard-Hprim	144824	145153	329	-118791	+	Gypsy-26_VV-I	LTR/Gypsy	13799	14102	0	192
3921	16.5	3.1	3.4	Chard-Hprim	148287	149122	835	-114822	+	Gypsy-26_VV-LTR	LTR/Gypsy	1722	2555	0	1114
2553	15	3.1	0.8	Chard-Hprim	149846	150303	457	-113641	C	Gypsy-26_VV-LTR	LTR/Gypsy	0	2555	2088	854
3641	16.6	4.9	3.7	Chard-Hprim	150346	151176	830	-112768	C	Gypsy-26_VV-LTR	LTR/Gypsy	0	2555	1715	416
229	19.4	4.7	3.1	Chard-Hprim	152179	152242	63	-111702	+	ROMANI1_I	LTR/Gypsy	3737	3801	-1635	1115
268	26.9	3.7	13.1	Chard-Hprim	155822	156120	298	-107824	C	Gypsy-26_VV-I	LTR/Gypsy	-25	14077	13804	609
940	14.2	3.5	6.8	Chard-Hprim	156183	156409	226	-107535	C	Gypsy-26_VV-LTR	LTR/Gypsy	-547	2008	1789	1446
5049	8.6	4.1	0	Chard-Hprim	158277	158986	709	-104958	C	Gypsy3-VV_LTR	LTR/Gypsy	0	739	1	196	*
615	4.6	3.4	1.1	Chard-Hprim	158987	159074	87	-104870	C	Gypsy3-VV_I	LTR/Gypsy	0	8952	8863	1006
33687	7.6	1.2	0.1	Chard-Hprim	159078	163590	4512	-100354	C	Gypsy3-VV_I	LTR/Gypsy	-4387	4565	1	1309
4974	8.9	3.9	0.1	Chard-Hprim	163591	164302	711	-99642	C	Gypsy3-VV_LTR	LTR/Gypsy	0	739	1	1008
6273	16.5	4.3	2.9	Chard-Hprim	166097	168045	1948	-95899	+	Gypsy7-VV_LTR	LTR/Gypsy	1	1832	0	58
712	18.9	2.1	9	Chard-Hprim	168179	168416	237	-95528	C	Gypsy-26_VV-I	LTR/Gypsy	-76	14026	13804	417
4350	23	12.9	4.5	Chard-Hprim	169149	170718	1569	-93226	C	Gypsy2-VV_LTR	LTR/Gypsy	0	1695	1	1009
8374	17.3	0.9	0.1	Chard-Hprim	170719	172077	1358	-91867	C	Gypsy2-VV_I	LTR/Gypsy	0	4572	3203	1116
1952	21.6	16.7	0.5	Chard-Hprim	178511	179123	612	-84821	+	Gypsy3-VV_LTR	LTR/Gypsy	1	739	0	1310
3537	16.1	2.3	4.8	Chard-Hprim	214031	214805	774	-49139	C	Gypsy-26_VV-LTR	LTR/Gypsy	0	2555	1799	59
4666	13	2.4	3	Chard-Hprim	220816	221674	858	-42270	+	Gypsy-26_VV-I	LTR/Gypsy	13235	14088	-14	1012
8774	11.9	2.5	2.2	Chard-Hprim	227228	229316	2088	-34628	+	Gypsy-26_VV-I	LTR/Gypsy	1	2555	0	1012
2260	30.3	2.2	2.5	Chard-Hprim	230037	230929	892	-33015	+	Gypsy-26_VV-I	LTR/Gypsy	4687	5577	-9860	1012
409	29.1	2.8	2.8	Chard-Hprim	232341	232517	176	-31427	+	Gypsy-26_VV-I	LTR/Gypsy	5875	6051	-9386	1012
6621	16.8	5.6	1.1	Chard-Hprim	233446	234798	1352	-29146	+	Gypsy-26_VV-I	LTR/Gypsy	8522	9861	-4241	1012
4633	12.4	3.8	2.9	Chard-Hprim	237099	237996	897	-25948	+	Gypsy-26_VV-I	LTR/Gypsy	12933	14088	-14	416
3459	16.1	2.9	4.8	Chard-Hprim	243536	244306	770	-19638	+	Gypsy-26_VV-LTR	LTR/Gypsy	1799	2555	0	859
383	0	0	0	Chard-Hprim	140382	140423	41	-123521	+	tRNA-Gly2_OS	tRNA	1	42	-29	1115
276	34.5	0	2.6	Chard-Hprim	200073	200188	115	-63756	+	REP-7_OS	Unknown	3	115	-1	1016
316	27.3	0	3	CS-F	16415	16516	101	-138043	C	ENSPM-N3_VV	DNA/CMC-EnSpm	-1797	787	689	416
1263	19	4.4	7.8	CS-F	102454	103013	559	-51546	+	EnSpm-5_VV	DNA/CMC-EnSpm	1	432	-21075	1017
926	27.4	0.6	7.3	CS-F	106417	106739	322	-47820	+	EnSpm-5_VV	DNA/CMC-EnSpm	21205	21507	0	1018
237	18	4	0	CS-F	60324	60373	49	-94186	C	hAT-N4_ALy	DNA/hAT-Charlie	-462	684	633	1115
553	14.3	0	2.3	CS-F	84012	84190	178	-70369	+	TE-7-1_VV	DNA/hAT-Tag1	814	988	-472	611
254	24	1.4	9.1	CS-F	97616	97757	141	-56802	+	VIHAT1	DNA/hAT-Tag1	5337	5468	-79	1448
554	28.4	0	0	CS-F	43450	43611	161	-110948	C	MuDR-12_VV	DNA/MULE-MuDR	0	10585	10424	198
511	27.6	0.6	0	CS-F	44201	44356	155	-110203	C	MuDR-12_VV	DNA/MULE-MuDR	-10428	157	1	1016
292	22.8	8.5	2.2	CS-F	80568	80697	129	-73862	C	MUDRAVI2	DNA/MULE-MuDR	-8984	1824	1687	612
513	17.1	2.3	10.4	CS-F	83728	83968	240	-70591	+	MuDR-13_VV	DNA/MULE-MuDR	5132	5782	-3903	1449
574	13.1	0	2.3	CS-F	83969	84148	179	-70411	C	MuDR-21_VV	DNA/MULE-MuDR	-1285	10610	10435	199
513	17.1	2.3	10.4	CS-F	84191	84338	147	-70221	+	MuDR-13_VV	DNA/MULE-MuDR	5783	6188	-3497	1312
306	14.3	0	0	CS-F	92445	92500	55	-62059	+	MuDR-8_VV	DNA/MULE-MuDR	9325	9380	-1317	61
383	17.4	12.3	2.2	CS-F	92492	92784	292	-61775	+	MuDR-8_VV	DNA/MULE-MuDR	10139	10460	-237	862
330	17.4	15.8	3.8	CS-F	37445	37755	310	-116804	C	Harbinger-3N3_VV	DNA/PIF-Harbinger	0	347	1	862
472	13.6	2	9.3	CS-F	40529	40723	194	-113836	C	VHARB-N1_VV	DNA/PIF-Harbinger	-83	244	63	862
280	23.3	10.1	0	CS-F	44436	44594	158	-109965	+	VHARB-N3_VV	DNA/PIF-Harbinger	236	410	-3	420
700	21.6	1.6	2.9	CS-F	79203	79445	242	-75114	C	VHARB-N1_VV	DNA/PIF-Harbinger	-87	240	1	1119
590	16.7	4.2	0.8	CS-F	91246	91504	258	-63055	+	Harbinger-3N1_VV	DNA/PIF-Harbinger	1	268	-12	421
1245	11.5	2.9	1.1	CS-F	123083	123355	272	-31204	C	Harbinger-3N1_VV	DNA/PIF-Harbinger	-2	278	1	1120
360	16.9	13.5	4.8	CS-F	130835	131027	192	-23532	+	VHARB-N3_VV	DNA/PIF-Harbinger	164	372	-41	421
1078	16.1	0.9	0.9	CS-F	134929	135148	219	-19411	C	Harbinger-3N2_VV	DNA/PIF-Harbinger	-1	220	1	1120
428	18.9	5.7	2.3	CS-F	135941	136151	210	-18408	+	VHARB-N1_VV	DNA/PIF-Harbinger	38	255	-72	864
449	20.1	9.6	1.1	CS-F	137204	137369	165	-17190	C	Harbinger-3N2_VV	DNA/PIF-Harbinger	-41	180	1	864
730	17.6	20.1	0.5	CS-F	150354	150661	307	-3898	C	VHARB-N3_VV	DNA/PIF-Harbinger	-41	372	5	422
1721	13.1	3.1	1	CS-F	5396	5689	293	-148870	+	VLINE4_VV	LINE/L1	5679	5978	-19	1121
380	22.8	2.9	2.1	CS-F	25684	25822	138	-128737	C	VLINE5_VV	LINE/L1	-4	6351	6212	422
1539	24	0	2.1	CS-F	25967	26307	340	-128252	C	VLINE5_VV	LINE/L1	-374	5981	5648	1121
2544	9.2	1.6	0	CS-F	26309	26677	368	-127882	+	VLINE5_VV	LINE/L1	5981	6355	0	1021
922	26.2	6.6	0	CS-F	26681	26936	255	-127623	C	VLINE5_VV	LINE/L1	-697	5658	5386	421
272	14.3	1.7	3.5	CS-F	69178	69235	57	-85324	C	L1-24_ATr	LINE/L1	-406	5797	5741	1120
842	25.9	1.4	4.2	CS-F	73896	74189	293	-80370	C	VLINE4_VV	LINE/L1	0	5997	5712	1316
335	32	6.6	3.2	CS-F	151833	152135	302	-2424	C	L1-1_VVi	LINE/L1	-913	3005	2693	65
1104	35	3	5.6	CS-F	152177	152947	770	-1612	C	VLINE1_VV	LINE/L1	-1398	4665	3914	423
422	35	11.1	0.4	CS-F	152972	153223	251	-1336	C	L1-2_VVi	LINE/L1	-2115	4046	3768	1122
24	15.3	1.8	5.5	CS-F	13331	13387	56	-141172	+	GA-rich	Low_complexity	1	55	0	862
18	28.9	4.5	0	CS-F	13699	13765	66	-140794	+	GA-rich	Low_complexity	1	70	0	1022
14	10.3	2.9	5.9	CS-F	60715	60749	34	-93810	+	GA-rich	Low_complexity	1	34	0	1318
12	23.9	1.4	9.2	CS-F	70094	70163	69	-84396	+	GA-rich	Low_complexity	1	65	0	68
13	23.4	2.1	2.1	CS-F	81854	81900	46	-72659	+	GA-rich	Low_complexity	1	47	0	617
15	35.7	0	0	CS-F	110780	110833	53	-43726	+	GA-rich	Low_complexity	1	54	0	1454
13	18.4	0	0	CS-F	148068	148098	30	-6461	+	GA-rich	Low_complexity	1	31	0	204
236	9.5	9.1	4.3	CS-F	36536	36579	43	-117980	C	COP6_I_MT	LTR/Copia	-2524	1596	1551	1320
226	17.5	12.3	1.1	CS-F	81620	81700	80	-72859	C	Copia-11_RC-LTR	LTR/Copia	-57	328	239	70
536	25	7	10.4	CS-F	113879	114137	258	-40422	+	Copia10-VV_LTR	LTR/Copia	390	640	-601	1024
533	16.6	5.6	9.6	CS-F	114470	114662	192	-39897	+	Copia10-VV_LTR	LTR/Copia	814	1141	-100	1025
272	16.4	0	1.8	CS-F	122867	122922	55	-31637	C	Copia-53_VV-I	LTR/Copia	-22	4419	4365	1321
252	33.3	0	0	CS-F	10422	10526	104	-144033	C	Gypsy46-ZM_I	LTR/Gypsy	-1407	1107	1003	71
6345	6.2	1	0	CS-F	44793	45598	805	-108961	C	Gypsy16-VV_LTR	LTR/Gypsy	0	814	1	424
40669	9.7	0.2	0.4	CS-F	45599	54475	8876	-100084	C	Gret1_I	LTR/Gypsy	0	8582	1	1123
6300	6.7	1	0	CS-F	54476	55281	805	-99278	C	Gypsy16-VV_LTR	LTR/Gypsy	0	814	1	1328
641	25.3	7.6	6.9	CS-F	106856	107157	301	-47402	C	Gypsy3-VV_LTR	LTR/Gypsy	-58	681	378	423
246	21.3	0	0	CS-F	145613	145673	60	-8886	+	Ogre-MT4_I	LTR/Gypsy	6237	6297	-5794	78
637	0	0	0	CS-F	87937	88007	70	-66552	+	tRNA-Gly2_OS	tRNA	1	71	0	1124
238	36.3	0	2.6	CS-F	126117	126232	115	-28327	+	REP-7_OS	Unknown	3	115	-1	1329
324	27.3	0	3	CS-H	16317	16418	101	-247955	C	ENSPM-N3_VV	DNA/CMC-EnSpm	-1797	787	689	1330
267	31	5.8	5.8	CS-H	16699	16835	136	-247538	+	hAT-8_MN	DNA/hAT-Ac	3007	3143	0	872
979	8.5	1.1	7.7	CS-H	45607	45785	178	-218588	C	VIHAT2	DNA/hAT-Tag1	0	4577	4410	79
1176	9.8	0	15.7	CS-H	46336	46564	228	-217809	C	VIHAT2	DNA/hAT-Tag1	-4379	198	1	80
229	14.3	0	2.4	CS-H	44598	44621	23	-219752	C	MuDR1_HV	DNA/MULE-MuDR	-4898	1274	1252	1328
895	14.3	7.3	6.8	CS-H	90753	91885	1132	-172488	C	MuDR-8_VV	DNA/MULE-MuDR	0	10697	9403	873
650	10.3	0	0	CS-H	91913	92019	106	-172354	+	MuDR-8_VV	DNA/MULE-MuDR	9185	9291	-1406	874
1395	15.1	7.1	1.4	CS-H	92135	92624	489	-171749	+	MuDR-8_VV	DNA/MULE-MuDR	10060	10577	-120	78
509	15.2	3.1	17.5	CS-H	97901	98324	423	-166049	+	MuDR-6_VV	DNA/MULE-MuDR	1639	1978	-8082	872
697	18.2	2.2	2.2	CS-H	112894	113259	365	-151114	+	MuDR-13_VV	DNA/MULE-MuDR	5832	6197	-3488	427
647	19.5	3.5	2.9	CS-H	123892	124060	168	-140313	C	MuDR-21_VV	DNA/MULE-MuDR	0	11895	11726	1127
632	15.8	0	7.5	CS-H	124190	124346	156	-140027	C	MuDR-21_VV	DNA/MULE-MuDR	-250	11645	11500	619
286	4.5	4.3	4.3	CS-H	124876	124922	46	-139451	C	MuDR-21_VV	DNA/MULE-MuDR	-459	11436	11390	1456
796	9.2	3.9	0	CS-H	125069	125221	152	-139152	C	MuDR-21_VV	DNA/MULE-MuDR	-2886	9009	8851	206
544	5.4	0.9	2.7	CS-H	125554	125667	113	-138706	C	MuDR-21_VV	DNA/MULE-MuDR	-3046	8849	8738	1029
29779	7.9	2.7	0.4	CS-H	128140	132508	4368	-131865	C	MuDR-21_VV	DNA/MULE-MuDR	-3165	8730	4265	1334
2148	29.4	0.5	1.1	CS-H	132620	133864	1244	-130509	C	MuDR-21_VV	DNA/MULE-MuDR	-10178	1717	942	84
244	25.6	0	4.1	CS-H	135692	135793	101	-128580	C	MuDR-21_VV	DNA/MULE-MuDR	-10178	1717	1620	877	*
1341	13	6	4.9	CS-H	135833	136288	455	-128085	C	MuDR-21_VV	DNA/MULE-MuDR	-10928	967	463	429
1457	10.5	19.4	9.6	CS-H	136289	136632	343	-127741	C	MuDR-21_VV	DNA/MULE-MuDR	-11259	636	307	1129
1457	10.5	19.4	9.6	CS-H	136662	136897	235	-127476	C	MuDR-21_VV	DNA/MULE-MuDR	-11589	306	5	430
508	16.6	4.7	0.4	CS-H	144701	144936	235	-119437	+	MuDR-8_VV	DNA/MULE-MuDR	9325	9570	-1127	622
448	23.6	0	0	CS-H	181978	182087	109	-82286	+	MUDRAVI1	DNA/MULE-MuDR	17613	17722	-1	1459
1130	22.1	11.2	15	CS-H	195547	196522	975	-67851	C	MuDR-6_VV	DNA/MULE-MuDR	0	10060	9334	1130
240	16	16.9	2	CS-H	202603	202633	30	-61740	+	MuDR-11N_VV	DNA/MULE-MuDR	3910	3938	-73	209
240	16	16.9	2	CS-H	202693	202749	56	-61624	+	MuDR-11N_VV	DNA/MULE-MuDR	3939	4010	-1	1335
234	26.4	8.1	0.8	CS-H	203698	203808	110	-60565	+	MuDR-6_VV	DNA/MULE-MuDR	8739	8857	-1203	85
244	24.7	3	3	CS-H	203837	203936	99	-60437	+	MuDR-6_VV	DNA/MULE-MuDR	9961	10060	0	879
853	18.5	10.8	0.3	CS-H	211164	211440	276	-52933	C	MuDR-N1_VV	DNA/MULE-MuDR	0	1660	1355	1031
836	13.9	16.2	2.2	CS-H	213859	214056	197	-50317	C	MuDR-8_VV	DNA/MULE-MuDR	0	10697	10473	623
902	8.1	0.6	0	CS-H	214047	214206	159	-50167	+	MuDR-8_VV	DNA/MULE-MuDR	9225	9385	-1312	1460
298	6.7	0	0	CS-H	214198	214242	44	-50131	+	MuDR-8_VV	DNA/MULE-MuDR	10237	10281	-416	210
3031	8.5	15.4	0.4	CS-H	244714	245395	681	-18978	+	MuDR-8_VV	DNA/MULE-MuDR	9914	10697	0	624
265	17.9	21.3	3.5	CS-H	37475	37770	295	-226603	C	Harbinger-3N3_VV	DNA/PIF-Harbinger	0	347	1	1461
280	14.6	6.4	2	CS-H	40483	40622	139	-223751	C	VHARB-N1_VV	DNA/PIF-Harbinger	-83	244	99	211
509	19.7	9.8	0.6	CS-H	44075	44237	162	-220136	+	VHARB-N3_VV	DNA/PIF-Harbinger	236	413	0	1337
313	21.2	2.2	0	CS-H	94679	94815	136	-169558	C	VHARB-N1_VV	DNA/PIF-Harbinger	-140	187	48	1338	*
495	19.6	1.3	0.7	CS-H	125542	125553	11	-138820	C	VHARB-N1_VV	DNA/PIF-Harbinger	-58	269	228	87
495	19.6	1.3	0.7	CS-H	125668	125695	27	-138678	C	VHARB-N1_VV	DNA/PIF-Harbinger	-58	227	115	88
228	14.1	9.6	2.6	CS-H	125808	125880	72	-138493	C	VHARB-N1_VV	DNA/PIF-Harbinger	-208	119	42	881
244	15.4	0	0	CS-H	195316	195393	77	-68980	C	VHARB-N3_VV	DNA/PIF-Harbinger	-121	292	215	625
401	20.8	24.5	1	CS-H	207823	208148	325	-56225	+	VHARB-N3_VV	DNA/PIF-Harbinger	8	409	-4	1462	*
298	12.9	0	1.4	CS-H	213502	213572	70	-50801	+	Harbinger-3N2_VV	DNA/PIF-Harbinger	1	70	-151	212
331	18.4	3.8	1.9	CS-H	245637	245846	209	-18527	+	VHARB-N1_VV	DNA/PIF-Harbinger	40	253	-74	627
238	22.3	4.4	1.7	CS-H	246978	247091	113	-17282	+	Harbinger-3N2_VV	DNA/PIF-Harbinger	47	163	-58	1464
992	16.4	17.5	0.2	CS-H	260165	260507	342	-3866	C	VHARB-N3_VV	DNA/PIF-Harbinger	-7	406	5	214
1749	13.1	3.1	0.7	CS-H	5366	5658	292	-258715	+	VLINE4_VV	LINE/L1	5679	5978	-19	1032
401	22.6	2.9	2.1	CS-H	25712	25851	139	-238522	C	VLINE5_VV	LINE/L1	-3	6352	6212	1033
1487	24.9	0	2.1	CS-H	25996	26336	340	-238037	C	VLINE5_VV	LINE/L1	-374	5981	5648	631
2585	8.7	1.6	0	CS-H	26338	26706	368	-237667	+	VLINE5_VV	LINE/L1	5981	6355	0	1469
947	25.8	6.6	0	CS-H	26710	26965	255	-237408	C	VLINE5_VV	LINE/L1	-697	5658	5386	219
229	17.8	13.3	0	CS-H	73192	73236	44	-191137	C	LINE1-1_SBi	LINE/L1	-5079	442	392	1342
272	14.8	1.7	4.1	CS-H	81372	81438	66	-182935	C	L1-24_ATr	LINE/L1	-406	5797	5741	92
833	24.9	1.7	3.9	CS-H	86337	86624	287	-177749	C	VLINE4_VV	LINE/L1	-4	5993	5712	885
228	20	0	4	CS-H	219863	219914	51	-44459	+	L1-3_VVi	LINE/L1	3732	3781	-935	632
228	20	0	4	CS-H	222545	222596	51	-41777	C	L1-3_VVi	LINE/L1	-935	3781	3732	220
228	20	0	4	CS-H	239041	239092	51	-25281	C	L1-3_VVi	LINE/L1	-935	3781	3732	1470
453	36	3.3	1.9	CS-H	261593	261957	364	-2416	C	VLINE4_VV	LINE/L1	-816	5181	4812	435
1150	35.1	4.2	2.8	CS-H	262014	262392	378	-1981	C	VLINE1_VV	LINE/L1	-1398	4665	4284	1135
1150	35.1	4.2	2.8	CS-H	262423	262784	361	-1589	C	VLINE1_VV	LINE/L1	-1780	4283	3915	638
351	29.7	16.2	5.4	CS-H	262809	263061	252	-1312	C	L1-2_VVi	LINE/L1	-2115	4046	3768	1475
24	15.3	1.8	5.5	CS-H	13244	13300	56	-251073	+	GA-rich	Low_complexity	1	55	0	225
18	28.9	4.5	0	CS-H	13605	13671	66	-250702	+	GA-rich	Low_complexity	1	70	0	638
11	18.7	0	7.7	CS-H	64849	64890	41	-199483	+	G-rich	Low_complexity	1	39	0	1475
22	17.4	4.6	4.9	CS-H	73579	73640	61	-190733	+	GA-rich	Low_complexity	1	61	0	225
12	12.7	2.5	7.9	CS-H	136944	136983	39	-127390	+	G-rich	Low_complexity	1	38	0	1346
15	24.3	0	0	CS-H	203354	203387	33	-60986	+	GA-rich	Low_complexity	1	34	0	96
17	12	5.6	0	CS-H	222740	222775	35	-41598	+	GA-rich	Low_complexity	1	38	0	889
15	20.1	0	0	CS-H	226347	226380	33	-37993	+	GA-rich	Low_complexity	1	34	0	890
17	12	5.6	0	CS-H	239236	239271	35	-25102	+	GA-rich	Low_complexity	1	38	0	1038
15	20.1	0	0	CS-H	242843	242876	33	-21497	+	GA-rich	Low_complexity	1	34	0	1039
13	18.4	0	0	CS-H	257891	257921	30	-6452	+	GA-rich	Low_complexity	1	31	0	437
582	17.6	6.1	7.2	CS-H	59182	59377	195	-204996	C	Copia10-VV_LTR	LTR/Copia	-86	1155	962	891
248	19.1	7.7	13.4	CS-H	59428	59608	180	-204765	C	Copia10-VV_LTR	LTR/Copia	-276	965	794	1137
819	21.5	12.6	0	CS-H	59723	59936	213	-204437	C	Copia10-VV_LTR	LTR/Copia	-581	660	420	1039
452	18.7	4.2	6.4	CS-H	97023	97165	142	-167208	C	Copia-79_VV-LTR	LTR/Copia	0	260	121	638
3686	6.7	1.7	0	CS-H	175120	175309	189	-89064	+	Copia-49_VV-LTR	LTR/Copia	1	190	-284	1475
3686	6.7	1.7	0	CS-H	175335	175609	274	-88764	+	Copia-49_VV-LTR	LTR/Copia	191	473	-1	225
719	6.5	0	0	CS-H	175610	175702	92	-88671	+	Copia-49_VV-I	LTR/Copia	1	93	-5186	1348
4618	9	10.5	1.2	CS-H	175802	176716	914	-87657	+	Copia-49_VV-I	LTR/Copia	86	1085	-4194	98
10277	6	0.1	0.5	CS-H	176694	178008	1314	-86365	+	Copia-49_VV-I	LTR/Copia	3969	5279	0	1349
1460	5.7	8.7	3.5	CS-H	178009	178227	218	-86146	+	Copia-49_VV-LTR	LTR/Copia	1	230	-244	99
569	11.7	6.1	10.3	CS-H	179624	179812	188	-84561	C	Copia10-VV_LTR	LTR/Copia	-100	1141	814	440
530	24.5	13.6	2.6	CS-H	180131	180373	242	-84000	C	Copia10-VV_LTR	LTR/Copia	-581	660	392	1140
233	14.5	7.1	1.4	CS-H	180743	180812	69	-83561	C	Copia-23_MN-LTR	LTR/Copia	-1022	81	8	896
226	18.4	0	2	CS-H	197285	197334	49	-67039	C	Copia-53_VV-I	LTR/Copia	-28	4413	4365	441
230	14.7	0	2.4	CS-H	201456	201497	41	-62876	+	Copia-100_Mad-I	LTR/Copia	4592	4632	-1472	1141
6767	14.6	3.4	1.1	CS-H	206185	207398	1213	-56975	C	Copia10-VV_LTR	LTR/Copia	0	1241	1	638
622	25.4	0	0	CS-H	217957	218098	141	-46275	+	Copia-29_PX-I	LTR/Copia	759	900	-6668	897
317	15.4	0	0	CS-H	218095	218146	51	-46227	+	Copia-29_PX-I	LTR/Copia	1271	1322	-6246	1475
317	15.4	0	0	CS-H	224313	224364	51	-40009	C	Copia-29_PX-I	LTR/Copia	-6246	1322	1271	225
622	25.4	0	0	CS-H	224361	224502	141	-39871	C	Copia-29_PX-I	LTR/Copia	-6668	900	759	442
317	15.4	0	0	CS-H	240809	240860	51	-23513	C	Copia-29_PX-I	LTR/Copia	-6246	1322	1271	1142
622	25.4	0	0	CS-H	240857	240998	141	-23375	C	Copia-29_PX-I	LTR/Copia	-6668	900	759	445
231	8	24	0	CS-H	29975	30024	49	-234349	C	Copia-12_OS-LTR	LTR/Copia?	-21	554	493	1145
257	33.3	0	0	CS-H	10335	10439	104	-253934	C	Gypsy46-ZM_I	LTR/Gypsy	-1407	1107	1003	1352
2338	19.6	11.1	1.6	CS-H	44622	45317	695	-219056	C	Gypsy-26_VV-LTR	LTR/Gypsy	0	2555	1795	102
566	24.3	3.2	1.3	CS-H	49628	49781	153	-214592	C	Gypsy-26_VV-LTR	LTR/Gypsy	-1885	670	514	650
535	21.4	8.8	0.3	CS-H	50521	50674	153	-213699	C	Gypsy-26_VV-I	LTR/Gypsy	0	15437	15295	1487
9638	12.4	3.4	0.3	CS-H	52958	54506	1548	-209867	+	Gypsy-21_VV-LTR	LTR/Gypsy	1	1596	0	237
1141	27.8	6.1	7.2	CS-H	55515	56216	701	-208157	C	Gypsy-26_VV-I	LTR/Gypsy	-4235	9867	9173	651
1045	26.9	5	8.6	CS-H	56186	56847	661	-207526	C	Gypsy-23_VV-I	LTR/Gypsy	-3346	12091	11452	1488
587	34.3	1.8	1.5	CS-H	57798	58145	347	-206228	C	Gypsy-26_VV-I	LTR/Gypsy	-9327	6110	5835	448
1395	34.1	2.3	3.4	CS-H	58245	58984	739	-205389	C	Gypsy-26_VV-I	LTR/Gypsy	-11496	2606	1875	238
3463	24.1	2.5	5.8	CS-H	61304	62371	1067	-202002	C	Gypsy-26_VV-I	LTR/Gypsy	-12769	1333	299	1149
2029	20	14.6	1.2	CS-H	62438	63204	766	-201169	C	Gypsy-26_VV-LTR	LTR/Gypsy	0	2555	1795	652
588	25.7	2.3	1.1	CS-H	66566	66738	172	-197635	C	Gypsy-26_VV-LTR	LTR/Gypsy	-1867	688	514	1489
4617	9.8	6.8	0.4	CS-H	68068	68762	694	-195611	+	Gypsy3-VV_LTR	LTR/Gypsy	1	739	0	239
6416	5.6	1.1	0	CS-H	93716	94520	804	-169853	+	Gypsy16-VV_LTR	LTR/Gypsy	1	814	0	449
4472	10.1	7.7	0.5	CS-H	101019	101708	689	-162665	+	Gypsy3-VV_LTR	LTR/Gypsy	1	739	0	450
20971	10.1	3.2	0.1	CS-H	101709	104647	2938	-159726	+	Gypsy3-VV_I	LTR/Gypsy	1	3031	-5921	1354
18159	14.5	1.2	1.5	CS-H	104642	108740	4098	-155633	+	Gypsy3-VV_I	LTR/Gypsy	4801	8948	-4	1150
4280	10.1	7.6	0.4	CS-H	108757	109411	654	-154962	+	Gypsy3-VV_LTR	LTR/Gypsy	38	739	0	104
2345	22	7.5	5.4	CS-H	111985	112857	872	-151516	+	Gypsy-26_VV-LTR	LTR/Gypsy	1666	2555	0	1354
512	23.1	11.9	3.4	CS-H	113303	113571	268	-150802	+	Gypsy-26_VV-I	LTR/Gypsy	13801	14091	-11	104
315	26.8	2.6	12.4	CS-H	116493	116756	263	-147617	+	Gypsy-26_VV-I	LTR/Gypsy	13804	14044	-58	1043
4625	13.4	1.8	3.9	CS-H	120640	121486	846	-142887	+	Gypsy-26_VV-LTR	LTR/Gypsy	1726	2555	0	455
3692	15.6	3.2	6	CS-H	122778	123629	851	-140744	+	Gypsy-26_VV-LTR	LTR/Gypsy	1727	2555	0	1155
622	6.1	1.2	0	CS-H	126239	126320	81	-138053	C	Gypsy-21_VV-I	LTR/Gypsy	-4954	83	1	455
9603	13.2	2	0.2	CS-H	126321	127888	1567	-136485	C	Gypsy-21_VV-LTR	LTR/Gypsy	0	1596	1	1155
13877	5	1.7	0.2	CS-H	133893	135651	1758	-128722	+	Gypsy-27_VV-LTR	LTR/Gypsy	1	1785	-30	901
425	25.6	4.9	13.5	CS-H	144934	145262	328	-119111	+	Gypsy-26_VV-I	LTR/Gypsy	13799	14102	0	901
3990	16.4	3	3.2	CS-H	148393	149228	835	-115145	+	Gypsy-26_VV-LTR	LTR/Gypsy	1722	2555	0	654
2575	15.2	2.8	0.8	CS-H	149957	150415	458	-113958	C	Gypsy-26_VV-LTR	LTR/Gypsy	0	2555	2088	1491
3708	16.6	4.8	3.6	CS-H	150458	151288	830	-113085	C	Gypsy-26_VV-LTR	LTR/Gypsy	0	2555	1715	241
229	19.4	4.7	3.1	CS-H	152293	152356	63	-112017	+	ROMANI1_I	LTR/Gypsy	3737	3801	-1635	455
268	26.9	3.7	13.1	CS-H	155944	156242	298	-108131	C	Gypsy-26_VV-I	LTR/Gypsy	-25	14077	13804	1155
940	14.2	3.5	6.8	CS-H	156305	156531	226	-107842	C	Gypsy-26_VV-LTR	LTR/Gypsy	-547	2008	1789	1046
5250	8.9	3.2	0	CS-H	158400	159115	715	-105258	C	Gypsy3-VV_LTR	LTR/Gypsy	0	739	1	657
615	4.6	3.4	1.1	CS-H	159116	159203	87	-105170	C	Gypsy3-VV_I	LTR/Gypsy	0	8952	8863	1494
34492	9	0.3	0	CS-H	159207	163759	4552	-100614	C	Gypsy3-VV_I	LTR/Gypsy	-4387	4565	1	244
5163	8.9	3.2	0	CS-H	163760	164475	715	-99898	C	Gypsy3-VV_LTR	LTR/Gypsy	0	739	1	658
6466	16.4	4	2.9	CS-H	166274	168226	1952	-96147	+	Gypsy7-VV_LTR	LTR/Gypsy	1	1832	0	1357
721	18.9	1.7	9.4	CS-H	168360	168599	239	-95774	C	Gypsy-26_VV-I	LTR/Gypsy	-76	14026	13804	1495
4498	22.6	12.8	4.4	CS-H	169339	170906	1567	-93467	C	Gypsy2-VV_LTR	LTR/Gypsy	0	1695	1	245
8542	17.1	0.7	0	CS-H	170907	172266	1359	-92107	C	Gypsy2-VV_I	LTR/Gypsy	0	4572	3203	1165	*
1938	22.4	17.2	0.6	CS-H	178708	179312	604	-85061	+	Gypsy3-VV_LTR	LTR/Gypsy	35	739	0	107
3537	16.1	2.3	4.8	CS-H	214243	215017	774	-49356	C	Gypsy-26_VV-LTR	LTR/Gypsy	0	2555	1799	464
4666	13	2.4	3	CS-H	221029	221887	858	-42486	+	Gypsy-26_VV-I	LTR/Gypsy	13235	14088	-14	1358
8956	13.4	1.2	2.6	CS-H	227442	229565	2123	-34808	+	Gypsy-26_VV-I	LTR/Gypsy	1	2555	0	108
2080	31.9	2	2.7	CS-H	230301	231197	896	-33176	+	Gypsy-26_VV-I	LTR/Gypsy	4687	5577	-9860	465
377	29.6	2.8	2.8	CS-H	232619	232795	176	-31578	+	Gypsy-26_VV-I	LTR/Gypsy	5875	6051	-9386	1166
6588	17.2	4.6	0.7	CS-H	233803	235092	1289	-29281	+	Gypsy-26_VV-I	LTR/Gypsy	8522	9861	-4241	659
4666	13	2.4	3	CS-H	237526	238384	858	-25989	+	Gypsy-26_VV-I	LTR/Gypsy	13235	14088	-14	1496
3537	16.1	2.3	4.8	CS-H	243938	244712	774	-19661	+	Gypsy-26_VV-LTR	LTR/Gypsy	1799	2555	0	246
239	21.3	0	0	CS-H	255431	255491	60	-8882	+	Ogre-MT4_I	LTR/Gypsy	6237	6297	-5794	466
383	0	0	0	CS-H	140486	140527	41	-123846	+	tRNA-Gly2_OS	tRNA	1	42	-29	659
276	34.5	0	2.6	CS-H	200268	200383	115	-63990	+	REP-7_OS	Unknown	3	115	-1	1496
291	28.3	0	3	Sylv-Colm-F	16328	16429	101	-137471	C	ENSPM-N3_VV	DNA/CMC-EnSpm	-1797	787	689	1051
1299	19.1	3.8	2.8	Sylv-Colm-F	102547	103005	458	-50895	+	EnSpm-5_VV	DNA/CMC-EnSpm	1	348	-21159	1167
964	27.4	0.6	6.9	Sylv-Colm-F	108228	108549	321	-45351	+	EnSpm-5_VV	DNA/CMC-EnSpm	21205	21507	0	246
583	14.9	0	2.3	Sylv-Colm-F	84175	84353	178	-69547	+	TE-7-1_VV	DNA/hAT-Tag1	814	988	-472	468
317	22.1	2.2	8.3	Sylv-Colm-F	97662	97839	177	-56061	+	VIHAT1	DNA/hAT-Tag1	5301	5468	-79	659
581	27.2	0	0	Sylv-Colm-F	43488	43649	161	-110251	C	MuDR-12_VV	DNA/MULE-MuDR	0	10585	10424	1496
542	26.9	0.6	0	Sylv-Colm-F	44240	44395	155	-109505	C	MuDR-12_VV	DNA/MULE-MuDR	-10428	157	1	246
562	17.5	2.4	9.4	Sylv-Colm-F	83910	84131	221	-69769	+	MuDR-13_VV	DNA/MULE-MuDR	5132	5761	-3924	662
606	13.6	0	2.3	Sylv-Colm-F	84132	84311	179	-69589	C	MuDR-21_VV	DNA/MULE-MuDR	-1285	10610	10435	1498
562	17.5	2.4	9.4	Sylv-Colm-F	84354	84501	147	-69399	+	MuDR-13_VV	DNA/MULE-MuDR	5762	6188	-3497	249
684	17.4	7.6	2.5	Sylv-Colm-F	92696	93077	381	-60823	+	MuDR-8_VV	DNA/MULE-MuDR	10060	10460	-237	1054
380	26.1	0	0	Sylv-Colm-F	103040	103150	110	-50750	C	MUDRAVI1	DNA/MULE-MuDR	0	17723	17613	663
453	26.6	0.7	0.7	Sylv-Colm-F	103485	103628	143	-50272	C	MUDRAVI1	DNA/MULE-MuDR	-17579	144	1	662
283	19	15.4	3.5	Sylv-Colm-F	37497	37807	310	-116093	C	Harbinger-3N3_VV	DNA/PIF-Harbinger	0	347	1	1499
397	15.1	0	4.1	Sylv-Colm-F	40568	40719	151	-113181	C	VHARB-N1_VV	DNA/PIF-Harbinger	-83	244	99	1498
323	21.4	10.1	0	Sylv-Colm-F	44475	44633	158	-109267	+	VHARB-N3_VV	DNA/PIF-Harbinger	236	410	-3	250
859	18	1.7	3.9	Sylv-Colm-F	72384	72620	236	-81280	C	VHARB-N1_VV	DNA/PIF-Harbinger	-95	232	1	249
630	16	8.5	0.7	Sylv-Colm-F	91547	91804	257	-62096	+	Harbinger-3N1_VV	DNA/PIF-Harbinger	1	278	-2	663
268	20.7	16.6	4.1	Sylv-Colm-F	132269	132485	216	-21415	+	VHARB-N3_VV	DNA/PIF-Harbinger	130	372	-41	1499
954	15.7	4.7	0.5	Sylv-Colm-F	136460	136670	210	-17230	C	Harbinger-3N2_VV	DNA/PIF-Harbinger	-1	220	1	250
561	18.9	10.5	0	Sylv-Colm-F	137439	137666	227	-16234	+	VHARB-N1_VV	DNA/PIF-Harbinger	4	255	-72	664
441	19.6	10.1	0.6	Sylv-Colm-F	138729	138877	148	-15023	C	Harbinger-3N2_VV	DNA/PIF-Harbinger	-58	163	1	1500
686	19.6	15.1	2.3	Sylv-Colm-F	151808	152157	349	-1743	C	VHARB-N3_VV	DNA/PIF-Harbinger	-14	399	6	251
2012	11.1	0.6	1.9	Sylv-Colm-F	5387	5707	320	-148193	+	VLINE4_VV	LINE/L1	5679	5995	-2	1359
390	22.6	2.9	2.1	Sylv-Colm-F	25732	25871	139	-128029	C	VLINE5_VV	LINE/L1	-3	6352	6212	109
1522	24.3	0	2.1	Sylv-Colm-F	26016	26356	340	-127544	C	VLINE5_VV	LINE/L1	-374	5981	5648	666
2563	8.9	1.6	0	Sylv-Colm-F	26358	26726	368	-127174	+	VLINE5_VV	LINE/L1	5981	6355	0	1501
942	25.8	6.6	0	Sylv-Colm-F	26730	26985	255	-126915	C	VLINE5_VV	LINE/L1	-697	5658	5386	666
273	14.3	1.7	3.5	Sylv-Colm-F	62367	62424	57	-91476	C	L1-24_ATr	LINE/L1	-406	5797	5741	253
846	26.3	1.4	4.2	Sylv-Colm-F	67080	67373	293	-86527	C	VLINE4_VV	LINE/L1	0	5997	5712	1501
239	27.1	0	4.8	Sylv-Colm-F	152715	152780	65	-1120	C	L1-2_VVi	LINE/L1	-275	5886	5824	253
376	36.1	5.3	6.7	Sylv-Colm-F	152840	153591	751	-309	C	VLINE4_VV	LINE/L1	-442	5666	4822	1055
264	35	4.4	3.2	Sylv-Colm-F	153640	153887	247	-13	C	VLINE4_VV	LINE/L1	-1401	4596	4346	903
24	15.3	1.8	5.5	Sylv-Colm-F	13219	13275	56	-140625	+	GA-rich	Low_complexity	1	55	0	662
20	26.7	4.5	0	Sylv-Colm-F	13582	13648	66	-140252	+	GA-rich	Low_complexity	1	70	0	1498
22	16.8	0	0	Sylv-Colm-F	21926	21967	41	-131933	+	G-rich	Low_complexity	1	42	0	249
13	24.2	1.9	3.9	Sylv-Colm-F	40130	40181	51	-113719	+	GA-rich	Low_complexity	1	51	0	469
23	9.5	8.9	0	Sylv-Colm-F	50531	50575	44	-103325	+	GA-rich	Low_complexity	1	49	0	1169
12	23.9	1.4	9.2	Sylv-Colm-F	63283	63352	69	-90548	+	GA-rich	Low_complexity	1	65	0	470
13	18.4	0	0	Sylv-Colm-F	149554	149584	30	-4316	+	GA-rich	Low_complexity	1	31	0	470
236	9.5	9.1	4.3	Sylv-Colm-F	36587	36630	43	-117270	C	COP6_I_MT	LTR/Copia	-2524	1596	1551	1170
3144	1.9	0	0.5	Sylv-Colm-F	75572	75946	374	-77954	C	Copia-31-LTR_VV	LTR/Copia	0	373	1	1170
35456	2.4	0.1	0.2	Sylv-Colm-F	75947	80349	4402	-73551	C	Copia-31-I_VV	LTR/Copia	0	4028	1	470
653	23.9	7.6	9.8	Sylv-Colm-F	115616	115917	301	-37983	+	Copia10-VV_LTR	LTR/Copia	365	660	-581	473
517	18	3.2	6.4	Sylv-Colm-F	116241	116429	188	-37471	+	Copia10-VV_LTR	LTR/Copia	800	1141	-100	1363
234	8	24	0	Sylv-Colm-F	30000	30049	49	-123851	C	Copia-12_OS-LTR	LTR/Copia?	-21	554	493	1170
252	33.3	0	0	Sylv-Colm-F	10307	10411	104	-143489	C	Gypsy46-ZM_I	LTR/Gypsy	-1407	1107	1003	113
6785	12.1	4.3	2.1	Sylv-Colm-F	51151	52464	1313	-101436	+	Gypsy22-VV_LTR	LTR/Gypsy	196	1537	0	1173
2108	7.9	11.4	0.9	Sylv-Colm-F	73955	74375	420	-79525	+	Gypsy18-VV_LTR	LTR/Gypsy	1	465	-1761	474
234	10.8	16.7	1.3	Sylv-Colm-F	74428	74493	65	-79407	+	Gypsy18-VV_LTR	LTR/Gypsy	467	542	-1684	473
3697	20.5	2.9	2.8	Sylv-Colm-F	74631	75571	940	-78329	+	Gypsy18-VV_LTR	LTR/Gypsy	642	1583	-643	474
2545	18	7.6	3.4	Sylv-Colm-F	80351	80972	621	-72928	+	Gypsy18-VV_LTR	LTR/Gypsy	1580	2226	0	475
641	25.3	5.9	6.7	Sylv-Colm-F	108697	108967	270	-44933	C	Gypsy3-VV_LTR	LTR/Gypsy	-93	646	378	1174
602	1.4	0	0	Sylv-Colm-F	88120	88190	70	-65710	+	tRNA-Gly2_OS	tRNA	1	71	0	1173
266	35.4	0	2.6	Sylv-Colm-F	127609	127724	115	-26176	+	REP-7_OS	Unknown	3	115	-1	1174
324	27.3	0	3	VS-Montp-F	12094	12195	101	-131561	C	ENSPM-N3_VV	DNA/CMC-EnSpm	-1797	787	689	1175
1307	18.8	4.5	5.5	VS-Montp-F	91670	92222	552	-51534	+	EnSpm-5_VV	DNA/CMC-EnSpm	1	432	-21075	476
978	26.7	0.6	6.9	VS-Montp-F	95750	96071	321	-47685	+	EnSpm-5_VV	DNA/CMC-EnSpm	21205	21507	0	476	*
267	31	5.8	5.8	VS-Montp-F	12485	12621	136	-131135	+	hAT-8_MN	DNA/hAT-Ac	3007	3143	0	1176	*
583	14.9	0	2.3	VS-Montp-F	73122	73300	178	-70456	+	TE-7-1_VV	DNA/hAT-Tag1	814	988	-472	1176
258	22.1	2.8	10.6	VS-Montp-F	86821	86962	141	-56794	+	VIHAT1	DNA/hAT-Tag1	5337	5468	-79	906
579	27.8	0	0	VS-Montp-F	39235	39396	161	-104360	C	MuDR-12_VV	DNA/MULE-MuDR	0	10585	10424	667
557	26.9	0.6	0	VS-Montp-F	39987	40142	155	-103614	C	MuDR-12_VV	DNA/MULE-MuDR	-10428	157	1	1502
244	19.7	0	0	VS-Montp-F	51325	51385	60	-92371	C	MUDRAVI2	DNA/MULE-MuDR	-9760	1048	988	254
322	26.1	6.1	0.7	VS-Montp-F	69838	69968	130	-73788	C	MUDRAVI2	DNA/MULE-MuDR	-8984	1824	1687	473
554	17.3	2.6	8.8	VS-Montp-F	72857	73078	221	-70678	+	MUDRAVI1	DNA/MULE-MuDR	5132	5778	-3907	668
606	13.6	0	2.3	VS-Montp-F	73079	73258	179	-70498	C	MuDR-21_VV	DNA/MULE-MuDR	-1285	10610	10435	1503
554	17.3	2.6	8.8	VS-Montp-F	73301	73441	140	-70315	+	MUDRAVI1	DNA/MULE-MuDR	5779	6196	-3489	255
308	14.3	0	0	VS-Montp-F	81649	81704	55	-62052	+	MuDR-8_VV	DNA/MULE-MuDR	9325	9380	-1317	1373
458	17.1	12.3	1.9	VS-Montp-F	81696	81987	291	-61769	+	MuDR-8_VV	DNA/MULE-MuDR	10139	10460	-237	123
340	18.4	16.2	3.5	VS-Montp-F	33259	33567	308	-110189	C	Harbinger-3N3_VV	DNA/PIF-Harbinger	0	347	1	669
389	19.2	2.2	3.9	VS-Montp-F	36332	36515	183	-107241	C	VHARB-N1_VV	DNA/PIF-Harbinger	-83	244	64	1504
351	22.1	10.8	0	VS-Montp-F	40222	40379	157	-103377	+	VHARB-N3_VV	DNA/PIF-Harbinger	236	410	-3	256
348	20.5	4.1	0	VS-Montp-F	68581	68702	121	-75054	C	VHARB-N1_VV	DNA/PIF-Harbinger	-200	127	1	667
637	14.8	7.1	0.8	VS-Montp-F	80453	80704	251	-63052	+	Harbinger-3N1_VV	DNA/PIF-Harbinger	1	268	-12	1502
323	19.2	15.9	0	VS-Montp-F	120013	120194	181	-23562	+	VHARB-N3_VV	DNA/PIF-Harbinger	162	372	-41	1376
980	13.9	5.2	0.5	VS-Montp-F	124148	124357	209	-19399	C	Harbinger-3N2_VV	DNA/PIF-Harbinger	-1	220	1	254
535	15.8	4	7.8	VS-Montp-F	125150	125376	226	-18380	+	VHARB-N1_VV	DNA/PIF-Harbinger	37	255	-72	126	*
533	21.9	4.3	1.1	VS-Montp-F	126416	126600	184	-17156	C	Harbinger-3N2_VV	DNA/PIF-Harbinger	-29	192	2	1502
264	18.2	18.1	0.6	VS-Montp-F	139501	139655	154	-4101	C	VHARB-N3_VV	DNA/PIF-Harbinger	-14	399	218	254
389	21.1	2.1	0	VS-Montp-F	139686	139780	94	-3976	C	VHARB-N3_VV	DNA/PIF-Harbinger	-312	101	5	1177
1833	13.2	3.8	1.5	VS-Montp-F	1070	1399	329	-142357	+	VLINE4_VV	LINE/L1	5679	6154	-7	914	*
401	22.6	2.9	2.1	VS-Montp-F	21509	21648	139	-122108	C	VLINE5_VV	LINE/L1	-3	6352	6212	667
1521	24.3	0	2.1	VS-Montp-F	21793	22133	340	-121623	C	VLINE5_VV	LINE/L1	-374	5981	5648	1502
2585	8.7	1.6	0	VS-Montp-F	22135	22503	368	-121253	+	VLINE5_VV	LINE/L1	5981	6355	0	254
947	25.8	6.6	0	VS-Montp-F	22507	22762	255	-120994	C	VLINE5_VV	LINE/L1	-697	5658	5386	671
273	14.3	1.7	3.5	VS-Montp-F	58304	58361	57	-85395	C	L1-24_ATr	LINE/L1	-406	5797	5741	1506
846	26.3	1.4	4.2	VS-Montp-F	63022	63315	293	-80441	C	VLINE4_VV	LINE/L1	0	5997	5712	258
239	27.1	0	4.8	VS-Montp-F	140336	140401	65	-3355	C	L1-2_VVi	LINE/L1	-275	5886	5824	1377
339	36.9	2.3	2	VS-Montp-F	140821	141210	389	-2546	C	VLINE4_VV	LINE/L1	-785	5212	4822	127
757	34.4	9.9	2.9	VS-Montp-F	141272	141975	703	-1781	C	VLINE1_VV	LINE/L1	-1398	4665	3914	1061
229	19.3	0	3.9	VS-Montp-F	142204	142257	53	-1499	C	LINE1-46_SBi	LINE/L1	-2600	5176	5125	1179
17	21.8	7.9	1.2	VS-Montp-F	7480	7499	19	-136257	+	GA-rich	Low_complexity	1	81	0	917
24	15.3	1.8	5.5	VS-Montp-F	8972	9028	56	-134728	+	GA-rich	Low_complexity	1	55	0	1180
20	26.7	4.5	0	VS-Montp-F	9335	9401	66	-134355	+	GA-rich	Low_complexity	1	70	0	478
13	24.2	1.9	3.9	VS-Montp-F	35892	35943	51	-107813	+	GA-rich	Low_complexity	1	51	0	918
23	9.5	8.9	0	VS-Montp-F	46047	46091	44	-97665	+	GA-rich	Low_complexity	1	49	0	479
12	23.9	1.4	9.2	VS-Montp-F	59220	59289	69	-84467	+	GA-rich	Low_complexity	1	65	0	1063
16	21.3	0	0	VS-Montp-F	69147	69179	32	-74577	+	G-rich	Low_complexity	1	33	0	1182
13	18.4	0	0	VS-Montp-F	137233	137263	30	-6493	+	GA-rich	Low_complexity	1	31	0	1063
408	8.3	0	3.3	VS-Montp-F	71033	71094	61	-72662	C	TRIM-V31-LTR	LTR	0	147	88	1064
256	10.8	0	0	VS-Montp-F	71091	71127	36	-72629	C	TRIM-V31-LTR	LTR	-110	37	1	676
879	8.8	1.6	0.8	VS-Montp-F	71128	71253	125	-72503	C	TRIM-V31-I	LTR	0	127	1	1511
1081	10.2	0	1.4	VS-Montp-F	71254	71402	148	-72354	C	TRIM-V31-LTR	LTR	0	147	1	263
958	10.2	0	0.8	VS-Montp-F	71403	71530	127	-72226	C	TRIM-V31-I	LTR	0	127	1	1066
234	16.1	8.6	3.3	VS-Montp-F	32337	32394	57	-111362	C	COP6_I_MT	LTR/Copia	-2509	1611	1551	480
4741	3.8	1.3	0.8	VS-Montp-F	46311	46989	678	-96767	+	Copia-88_VV-LTR	LTR/Copia	1	589	0	1067
828	4.7	4.7	0	VS-Montp-F	46991	47117	126	-96639	+	Copia-89_VV-I	LTR/Copia	1	133	-5006	478
252	21.3	8.1	7.1	VS-Montp-F	103174	103284	110	-40472	+	Copia10-VV_LTR	LTR/Copia	365	476	-765	1068
618	27.4	11.5	1.1	VS-Montp-F	103295	103538	243	-40218	+	Copia10-VV_LTR	LTR/Copia	392	660	-581	481
482	16.5	4.8	12.6	VS-Montp-F	103862	104140	278	-39616	+	Copia10-VV_LTR	LTR/Copia	814	1160	-18	1183
231	8	24	0	VS-Montp-F	25776	25825	49	-117931	C	Copia-12_OS-LTR	LTR/Copia?	-21	554	493	1184
257	33.3	0	0	VS-Montp-F	6060	6164	104	-137592	C	Gypsy46-ZM_I	LTR/Gypsy	-1407	1107	1003	678
6811	11.8	4.3	2.1	VS-Montp-F	47456	48768	1312	-94988	+	Gypsy22-VV_LTR	LTR/Gypsy	196	1537	0	1513
589	24.9	7.4	7.8	VS-Montp-F	96219	96488	269	-47268	C	Gypsy3-VV_LTR	LTR/Gypsy	-93	646	378	265
625	0	0	0	VS-Montp-F	77032	77102	70	-66654	+	tRNA-Gly2_OS	tRNA	1	71	0	679
266	35.4	0	2.6	VS-Montp-F	115239	115354	115	-28402	+	REP-7_OS	Unknown	3	115	-1	1514
273	30.3	0	3	VS-Montp-M	16351	16452	101	-202768	C	ENSPM-N3_VV	DNA/CMC-EnSpm	-1797	787	689	266
234	11.6	2.3	0	VS-Montp-M	1	43	42	-219177	+	hAT-9_ATr	DNA/hAT-Tag1	5597	5640	-2084	1383
9515	5.1	4.3	3.5	VS-Montp-M	51635	53008	1373	-166212	C	MuDR-21_VV	DNA/MULE-MuDR	0	11895	10511	133
65271	1.8	2.9	0.4	VS-Montp-M	53006	63646	10640	-155574	C	MuDR-21_VV	DNA/MULE-MuDR	-1130	10765	1	1186
744	14.7	9.6	1.4	VS-Montp-M	107989	108653	664	-110567	C	MuDR-8_VV	DNA/MULE-MuDR	-70	10627	9403	486
650	10.3	0	0	VS-Montp-M	108683	108789	106	-110431	+	MuDR-8_VV	DNA/MULE-MuDR	9185	9291	-1406	487
1420	14	7.3	1.2	VS-Montp-M	108904	109366	462	-109854	+	MuDR-8_VV	DNA/MULE-MuDR	10060	10550	-147	1186
504	15.3	3.1	17.5	VS-Montp-M	113795	114218	423	-105002	+	MuDR-6_VV	DNA/MULE-MuDR	1639	1978	-8082	1186
738	17.1	2.5	2.2	VS-Montp-M	123771	124135	364	-95085	+	MuDR-13_VV	DNA/MULE-MuDR	5832	6197	-3488	1387
663	18.9	3.5	2.9	VS-Montp-M	129794	129962	168	-89258	C	MuDR-21_VV	DNA/MULE-MuDR	0	11895	11726	137
642	15.2	0	7.5	VS-Montp-M	130092	130248	156	-88972	C	MuDR-21_VV	DNA/MULE-MuDR	-250	11645	11500	680
286	4.5	4.3	4.3	VS-Montp-M	130777	130823	46	-88397	C	MuDR-21_VV	DNA/MULE-MuDR	-459	11436	11390	1515
757	7.5	5.4	0	VS-Montp-M	130983	131129	146	-88091	C	MuDR-21_VV	DNA/MULE-MuDR	-2890	9005	8851	267
534	4.5	1.8	2.7	VS-Montp-M	131458	131570	112	-87650	C	MuDR-21_VV	DNA/MULE-MuDR	-3046	8849	8738	928
611	17.1	8	1.1	VS-Montp-M	136357	136794	437	-82426	+	MuDR-8_VV	DNA/MULE-MuDR	9325	9693	-1004	682
249	25.5	3.9	0	VS-Montp-M	166779	166880	101	-52340	+	MUDRAVI1	DNA/MULE-MuDR	67	172	-17551	1517
432	24.6	0	0	VS-Montp-M	167367	167476	109	-51744	+	MUDRAVI1	DNA/MULE-MuDR	17613	17722	-1	269
944	24.4	9.1	14	VS-Montp-M	180922	181902	980	-37318	C	MuDR-6_VV	DNA/MULE-MuDR	0	10060	9344	1389
246	14.1	18.4	2	VS-Montp-M	187962	187990	28	-31230	+	MuDR-11N_VV	DNA/MULE-MuDR	3911	3937	-74	683
246	14.1	18.4	2	VS-Montp-M	188028	188084	56	-31136	+	MuDR-11N_VV	DNA/MULE-MuDR	3938	4010	-1	139
240	13.6	21.5	7.2	VS-Montp-M	188601	188735	134	-30485	+	MuDR-11N_VV	DNA/MULE-MuDR	3859	4011	0	1518
264	23.7	3	3	VS-Montp-M	189159	189258	99	-29962	+	MuDR-6_VV	DNA/MULE-MuDR	9961	10060	0	270
933	17.6	10.4	0	VS-Montp-M	196473	196751	278	-22469	C	MuDR-N1_VV	DNA/MULE-MuDR	0	1660	1353	489
516	19.7	16.1	5.8	VS-Montp-M	199175	199379	204	-19841	C	MuDR-8_VV	DNA/MULE-MuDR	0	10697	10473	1186
979	6.2	0.6	0	VS-Montp-M	199370	199529	159	-19691	+	MuDR-8_VV	DNA/MULE-MuDR	9225	9385	-1312	491	*
3404	8.4	15.1	0.7	VS-Montp-M	199521	200243	722	-18977	+	MuDR-8_VV	DNA/MULE-MuDR	9872	10697	0	1391
389	15.5	6.2	7	VS-Montp-M	5472	5714	242	-213506	+	Harbinger-3N3_VV	DNA/PIF-Harbinger	1	241	-106	930
1784	12.4	0.9	0	VS-Montp-M	39081	39403	322	-179817	C	VHARB-N1_VV	DNA/PIF-Harbinger	-1	326	1	141
263	18.7	22.2	3.2	VS-Montp-M	43368	43660	292	-175560	C	Harbinger-3N3B_VV	DNA/PIF-Harbinger	0	347	1	1392
249	20.1	7.6	1.6	VS-Montp-M	46373	46544	171	-172676	C	VHARB-N1_VV	DNA/PIF-Harbinger	-83	244	63	492
501	19	9.2	0.6	VS-Montp-M	49980	50143	163	-169077	+	VHARB-N3_VV	DNA/PIF-Harbinger	236	413	0	142
303	21.3	2.9	0	VS-Montp-M	110628	110763	135	-108457	C	VHARB-N1_VV	DNA/PIF-Harbinger	-140	187	48	684
495	20.9	1.3	0	VS-Montp-M	131446	131457	11	-87763	C	VHARB-N1_VV	DNA/PIF-Harbinger	-58	269	228	1519
495	20.9	1.3	0	VS-Montp-M	131571	131598	27	-87622	C	VHARB-N1_VV	DNA/PIF-Harbinger	-58	227	115	271
229	15.5	9.6	2.6	VS-Montp-M	131711	131783	72	-87437	C	VHARB-N1_VV	DNA/PIF-Harbinger	-208	119	42	931
252	16.7	0	0	VS-Montp-M	180692	180769	77	-38451	C	VHARB-N3_VV	DNA/PIF-Harbinger	-121	292	215	1393
431	20.8	24.6	0.8	VS-Montp-M	193128	193452	324	-25768	+	VHARB-N3_VV	DNA/PIF-Harbinger	8	409	-4	932
312	12.9	0	1.4	VS-Montp-M	198819	198889	70	-20331	+	Harbinger-3N2_VV	DNA/PIF-Harbinger	1	70	-151	143
404	17	5.6	1.9	VS-Montp-M	200485	200682	197	-18538	+	VHARB-N1_VV	DNA/PIF-Harbinger	40	244	-83	932
261	22.6	7.1	1.5	VS-Montp-M	201825	201950	125	-17270	+	Harbinger-3N2_VV	DNA/PIF-Harbinger	47	179	-42	1188
961	15.9	18.5	0.2	VS-Montp-M	214990	215329	339	-3891	C	VHARB-N3_VV	DNA/PIF-Harbinger	-7	406	5	494
388	18.2	3.5	2.6	VS-Montp-M	25663	25775	112	-193445	C	VLINE5_VV	LINE/L1	-3	6352	6239	1190
1517	24.6	0	2.1	VS-Montp-M	31606	31946	340	-187274	C	VLINE5_VV	LINE/L1	-374	5981	5648	685
2537	8.7	1.9	0	VS-Montp-M	31948	32315	367	-186905	+	VLINE5_VV	LINE/L1	5981	6355	0	1520
871	26.2	8.3	0	VS-Montp-M	32325	32576	251	-186644	C	VLINE5_VV	LINE/L1	-697	5658	5386	272
229	17.8	13.3	0	VS-Montp-M	90362	90406	44	-128814	C	LINE1-1_SBi	LINE/L1	-5079	442	392	682
272	14.8	1.7	4.1	VS-Montp-M	98543	98609	66	-120611	C	L1-24_ATr	LINE/L1	-406	5797	5741	1517
848	24.9	1.7	3.9	VS-Montp-M	103493	103784	291	-115436	C	VLINE4_VV	LINE/L1	0	5997	5712	269
475	36	3.7	1.8	VS-Montp-M	216368	216749	381	-2471	C	VLINE4_VV	LINE/L1	-816	5181	4793	1190
1087	34.9	3	5.5	VS-Montp-M	216789	217558	769	-1662	C	VLINE1_VV	LINE/L1	-1398	4665	3914	495
404	31.4	9.1	1.9	VS-Montp-M	217583	217844	261	-1376	C	L1-2_VVi	LINE/L1	-2115	4046	3768	496
24	15.3	1.8	5.5	VS-Montp-M	13249	13305	56	-205915	+	GA-rich	Low_complexity	1	55	0	687
18	28.9	4.5	0	VS-Montp-M	13603	13669	66	-205551	+	GA-rich	Low_complexity	1	70	0	1522
11	18.7	0	7.7	VS-Montp-M	82059	82100	41	-137120	+	G-rich	Low_complexity	1	39	0	274
22	17.4	4.6	4.9	VS-Montp-M	90749	90810	61	-128410	+	GA-rich	Low_complexity	1	61	0	687
13	18.4	0	0	VS-Montp-M	212704	212734	30	-6486	+	GA-rich	Low_complexity	1	31	0	1522
357	14.6	0	0	VS-Montp-M	74843	74897	54	-144323	C	Copia-21_NN-I	LTR/Copia	-828	3218	3164	687
582	17.6	6.1	7.2	VS-Montp-M	76411	76606	195	-142614	C	Copia10-VV_LTR	LTR/Copia	-86	1155	962	274
807	22	12.6	0	VS-Montp-M	76952	77165	213	-142055	C	Copia10-VV_LTR	LTR/Copia	-581	660	420	1522
462	18.6	3.5	6.4	VS-Montp-M	112961	113104	143	-106116	C	Copia-79_VV-LTR	LTR/Copia	0	260	121	274
3763	6.8	0	0.8	VS-Montp-M	160525	161002	477	-58218	+	Copia-49_VV-LTR	LTR/Copia	1	474	0	498
718	6.5	0	0	VS-Montp-M	161003	161095	92	-58125	+	Copia-49_VV-I	LTR/Copia	1	93	-5186	1192
4592	9.1	10.5	1.2	VS-Montp-M	161194	162108	914	-57112	+	Copia-49_VV-I	LTR/Copia	86	1085	-4194	498
10224	6.1	0.1	0.5	VS-Montp-M	162086	163400	1314	-55820	+	Copia-49_VV-I	LTR/Copia	3969	5279	0	498
1450	5.7	8.7	3.5	VS-Montp-M	163401	163619	218	-55601	+	Copia-49_VV-LTR	LTR/Copia	1	230	-244	1192
569	11.7	6.1	10.3	VS-Montp-M	165028	165216	188	-54004	C	Copia10-VV_LTR	LTR/Copia	-100	1141	814	1192
444	24.1	14.6	3.4	VS-Montp-M	165538	165777	239	-53443	C	Copia10-VV_LTR	LTR/Copia	-584	657	392	1192
226	18.4	0	2	VS-Montp-M	182655	182704	49	-36516	C	Copia-53_VV-I	LTR/Copia	-28	4413	4365	1192
230	14.7	0	2.4	VS-Montp-M	186826	186867	41	-32353	+	Copia-100_Mad-I	LTR/Copia	4592	4632	-1472	687
6613	15	3.5	1.5	VS-Montp-M	191486	192703	1217	-26517	C	Copia10-VV_LTR	LTR/Copia	0	1241	1	1522
257	7.7	19.2	0	VS-Montp-M	35533	35584	51	-183636	C	Copia-12_OS-LTR	LTR/Copia?	-21	554	493	274
276	32.4	0	0	VS-Montp-M	10317	10421	104	-208799	C	Gypsy46-ZM_I	LTR/Gypsy	-1407	1107	1003	1193
3387	5.6	9.8	0.6	VS-Montp-M	25776	26256	480	-192964	+	Gypsy-25_VV-LTR	LTR/Gypsy	1	525	0	1194
597	34.2	2.3	2.7	VS-Montp-M	26602	27099	497	-192121	+	Gypsy-1_FV-I	LTR/Gypsy	372	931	-3896	498
796	28.8	2.4	6.5	VS-Montp-M	27535	27996	461	-191224	+	Gypsy-1_FV-I	LTR/Gypsy	1204	2043	-2857	1194
6057	30.9	1.8	1.9	VS-Montp-M	28100	30972	2872	-188248	+	Gypsy-1_FV-I	LTR/Gypsy	1798	4827	0	689	*
3246	3.5	0.6	0.3	VS-Montp-M	30973	31429	456	-187791	+	Gypsy-25_VV-LTR	LTR/Gypsy	1	525	0	1524
2345	19.4	11.2	1.6	VS-Montp-M	50528	51222	694	-167998	C	Gypsy-26_VV-LTR	LTR/Gypsy	0	2555	1795	276
525	25.6	3.2	1.3	VS-Montp-M	66586	66739	153	-152481	C	Gypsy-26_VV-LTR	LTR/Gypsy	-1885	670	514	1195
534	20.7	8.8	0.3	VS-Montp-M	67479	67632	153	-151588	C	Gypsy-23_VV-I	LTR/Gypsy	0	15437	15295	1198
9640	12.4	3.4	0.3	VS-Montp-M	69916	71464	1548	-147756	+	Gypsy-21_VV-LTR	LTR/Gypsy	1	1596	0	500
1136	25.8	7.5	5	VS-Montp-M	72474	73171	697	-146049	C	Gypsy-23_VV-I	LTR/Gypsy	-2531	12906	12382	690
985	27.6	4.9	8.2	VS-Montp-M	73147	73801	654	-145419	C	Gypsy-23_VV-I	LTR/Gypsy	-3351	12086	11452	1525
610	32.6	4.6	1.8	VS-Montp-M	75028	75375	347	-143845	C	Gypsy-26_VV-I	LTR/Gypsy	-9306	6131	5835	277
1497	33.3	2.3	3.4	VS-Montp-M	75475	76214	739	-143006	C	Gypsy-26_VV-I	LTR/Gypsy	-11496	2606	1875	502
3445	24.4	2.3	5.6	VS-Montp-M	78533	79600	1067	-139620	C	Gypsy-26_VV-I	LTR/Gypsy	-12769	1333	299	693
2055	19.5	15.1	1.1	VS-Montp-M	79667	80420	753	-138800	C	Gypsy-26_VV-LTR	LTR/Gypsy	0	2555	1795	1527
588	25.7	2.3	1.1	VS-Montp-M	83776	83948	172	-135272	C	Gypsy-26_VV-LTR	LTR/Gypsy	-1867	688	514	279
4338	10.6	8.8	0.4	VS-Montp-M	85251	85932	681	-133288	+	Gypsy3-VV_LTR	LTR/Gypsy	1	739	0	502	*
1004	12.8	0	1.4	VS-Montp-M	115383	115532	149	-103688	+	Gypsy3-VV_I	LTR/Gypsy	2884	3031	-5921	693	*
20427	16.6	1.3	1.5	VS-Montp-M	115531	119623	4092	-99597	+	Gypsy3-VV_I	LTR/Gypsy	4804	8948	-4	1527
4248	10.4	7.6	0.4	VS-Montp-M	119640	120294	654	-98926	+	Gypsy3-VV_LTR	LTR/Gypsy	38	739	0	279
2280	22.3	7.7	5.6	VS-Montp-M	122862	123734	872	-95486	+	Gypsy-26_VV-LTR	LTR/Gypsy	1666	2555	0	504
494	20.7	13.9	3.8	VS-Montp-M	124178	124443	265	-94777	+	Gypsy-26_VV-I	LTR/Gypsy	13800	14091	-11	696
3699	15.8	2.9	5.8	VS-Montp-M	128654	129505	851	-89715	+	Gypsy-26_VV-LTR	LTR/Gypsy	1727	2555	0	1530
614	7.3	1.2	0	VS-Montp-M	132140	132221	81	-86999	C	Gypsy-21_VV-I	LTR/Gypsy	-4954	83	1	282
1360	13.3	0.5	0	VS-Montp-M	132222	132439	217	-86781	C	Gypsy-21_VV-LTR	LTR/Gypsy	0	1596	1378	696
2588	15.2	2.8	1.5	VS-Montp-M	137320	137788	468	-81432	C	Gypsy-26_VV-LTR	LTR/Gypsy	0	2555	2081	504
3709	15.2	2.9	3.7	VS-Montp-M	137821	138552	731	-80668	C	Gypsy-26_VV-LTR	LTR/Gypsy	0	2555	1830	1530
248	17.7	4.7	3.1	VS-Montp-M	139668	139731	63	-79489	+	ROMANI1_I	LTR/Gypsy	3737	3801	-1635	282
392	28.1	2.1	0.7	VS-Montp-M	143467	143606	139	-75614	C	Gypsy-26_VV-I	LTR/Gypsy	-157	13945	13804	504
902	15.1	3.5	6.8	VS-Montp-M	143669	143895	226	-75325	C	Gypsy-26_VV-LTR	LTR/Gypsy	-547	2008	1789	696
5223	9.1	3.2	0	VS-Montp-M	145780	146495	715	-72725	C	Gypsy3-VV_LTR	LTR/Gypsy	0	739	1	1530
628	3.5	3.4	1.1	VS-Montp-M	146496	146583	87	-72637	C	Gypsy3-VV_I	LTR/Gypsy	0	8952	8863	282
34904	8.8	0.3	0	VS-Montp-M	146587	151138	4551	-68082	C	Gypsy3-VV_I	LTR/Gypsy	-4387	4565	1	696
5193	9.6	3.2	0	VS-Montp-M	151139	151854	715	-67366	C	Gypsy3-VV_LTR	LTR/Gypsy	0	739	1	1530
688	21.5	1.2	9	VS-Montp-M	153710	153949	239	-65271	C	Gypsy-26_VV-I	LTR/Gypsy	-76	14026	13804	282
4949	23.4	9.1	4.5	VS-Montp-M	154688	156312	1624	-62908	C	Gypsy2-VV_LTR	LTR/Gypsy	0	1695	1	504
8578	17.2	0.7	0	VS-Montp-M	156313	157665	1352	-61555	C	Gypsy2-VV_I	LTR/Gypsy	0	4572	3211	696
2086	22.4	15	0.6	VS-Montp-M	164110	164716	606	-54504	+	Gypsy3-VV_LTR	LTR/Gypsy	46	739	0	1530
266	35.4	0	2.6	VS-Montp-M	185638	185753	115	-33467	+	REP-7_OS	Unknown	3	115	-1	282
316	27.3	0	3	VvZin03-F_v1_Primary000024F	16395	16496	101	-138089	C	ENSPM-N3_VV	DNA/CMC-EnSpm	-1797	787	689	504
1238	19	4.4	7.2	VvZin03-F_v1_Primary000024F	102336	102893	557	-51692	+	EnSpm-5_VV	DNA/CMC-EnSpm	1	432	-21075	696
956	27.4	0.6	6.9	VvZin03-F_v1_Primary000024F	106298	106619	321	-47966	+	EnSpm-5_VV	DNA/CMC-EnSpm	21205	21507	0	1530
237	18	4	0	VvZin03-F_v1_Primary000024F	60266	60315	49	-94270	C	hAT-N4_ALy	DNA/hAT-Charlie	-462	684	633	282
530	13.8	0.6	2.3	VvZin03-F_v1_Primary000024F	83910	84087	177	-70498	+	TE-7-1_VV	DNA/hAT-Tag1	814	988	-472	505
262	21.2	2.8	9.8	VvZin03-F_v1_Primary000024F	97501	97641	140	-56944	+	VIHAT1	DNA/hAT-Tag1	5337	5468	-79	698
554	28.4	0	0	VvZin03-F_v1_Primary000024F	43403	43564	161	-111021	C	MuDR-12_VV	DNA/MULE-MuDR	0	10585	10424	1532
511	27.6	0.6	0	VvZin03-F_v1_Primary000024F	44154	44309	155	-110276	C	MuDR-12_VV	DNA/MULE-MuDR	-10428	157	1	284
292	22.8	8.5	2.2	VvZin03-F_v1_Primary000024F	80473	80602	129	-73983	C	MUDRAVI2	DNA/MULE-MuDR	-8984	1824	1687	506
519	17.1	2.4	10.2	VvZin03-F_v1_Primary000024F	83626	83866	240	-70719	+	MuDR-13_VV	DNA/MULE-MuDR	5132	5784	-3901	699
596	13.6	0	1.7	VvZin03-F_v1_Primary000024F	83867	84045	178	-70540	C	MuDR-21_VV	DNA/MULE-MuDR	-1285	10610	10435	1533
519	17.1	2.4	10.2	VvZin03-F_v1_Primary000024F	84088	84234	146	-70351	+	MuDR-13_VV	DNA/MULE-MuDR	5785	6188	-3497	285
306	14.3	0	0	VvZin03-F_v1_Primary000024F	92337	92392	55	-62193	+	MuDR-8_VV	DNA/MULE-MuDR	9325	9380	-1317	506
383	17.4	12.3	2.2	VvZin03-F_v1_Primary000024F	92384	92676	292	-61909	+	MuDR-8_VV	DNA/MULE-MuDR	10139	10460	-237	699
304	16.8	16.1	4	VvZin03-F_v1_Primary000024F	37407	37717	310	-116868	C	Harbinger-3N3_VV	DNA/PIF-Harbinger	0	347	1	1533
472	13.6	2	9.3	VvZin03-F_v1_Primary000024F	40486	40680	194	-113905	C	VHARB-N1_VV	DNA/PIF-Harbinger	-83	244	63	285
280	23.3	10.1	0	VvZin03-F_v1_Primary000024F	44389	44547	158	-110038	+	VHARB-N3_VV	DNA/PIF-Harbinger	236	410	-3	700
661	20.8	3.8	3.3	VvZin03-F_v1_Primary000024F	79117	79355	238	-75230	C	VHARB-N1_VV	DNA/PIF-Harbinger	-87	240	1	1534
575	16.5	4.7	0.8	VvZin03-F_v1_Primary000024F	91141	91397	256	-63188	+	Harbinger-3N1_VV	DNA/PIF-Harbinger	1	267	-13	1204
1221	11.2	3.3	1.1	VvZin03-F_v1_Primary000024F	122945	123216	271	-31369	C	Harbinger-3N1_VV	DNA/PIF-Harbinger	-2	278	1	286
348	16.8	13.9	4.7	VvZin03-F_v1_Primary000024F	130688	130881	193	-23704	+	VHARB-N3_VV	DNA/PIF-Harbinger	162	372	-41	1205
1078	16.1	0.9	0.9	VvZin03-F_v1_Primary000024F	134782	135001	219	-19584	C	Harbinger-3N2_VV	DNA/PIF-Harbinger	-1	220	1	507
406	20.3	4.8	0.5	VvZin03-F_v1_Primary000024F	135793	136000	207	-18585	+	VHARB-N1_VV	DNA/PIF-Harbinger	39	255	-72	510
425	19.6	10.3	1.1	VvZin03-F_v1_Primary000024F	137050	137214	164	-17371	C	Harbinger-3N2_VV	DNA/PIF-Harbinger	-41	180	1	703
730	17.6	20.1	0.5	VvZin03-F_v1_Primary000024F	150195	150502	307	-4083	C	VHARB-N3_VV	DNA/PIF-Harbinger	-41	372	5	1537
1721	13.1	3.1	1	VvZin03-F_v1_Primary000024F	5386	5679	293	-148906	+	VLINE4_VV	LINE/L1	5679	5978	-19	289
380	22.8	2.9	2.1	VvZin03-F_v1_Primary000024F	25660	25798	138	-128787	C	VLINE5_VV	LINE/L1	-4	6351	6212	1206
1539	24	0	2.1	VvZin03-F_v1_Primary000024F	25943	26283	340	-128302	C	VLINE5_VV	LINE/L1	-374	5981	5648	1207
2544	9.2	1.6	0	VvZin03-F_v1_Primary000024F	26285	26653	368	-127932	+	VLINE5_VV	LINE/L1	5981	6355	0	1208
922	26.2	6.6	0	VvZin03-F_v1_Primary000024F	26657	26912	255	-127673	C	VLINE5_VV	LINE/L1	-697	5658	5386	1210
272	14.3	1.7	3.5	VvZin03-F_v1_Primary000024F	69107	69164	57	-85421	C	L1-24_ATr	LINE/L1	-406	5797	5741	1210
816	26.4	1.7	4.2	VvZin03-F_v1_Primary000024F	73823	74115	292	-80470	C	VLINE4_VV	LINE/L1	0	5997	5712	1214
335	32	6.6	3.2	VvZin03-F_v1_Primary000024F	151674	151976	302	-2609	C	L1-1_VVi	LINE/L1	-913	3005	2693	1217
1077	34.9	3.1	5.6	VvZin03-F_v1_Primary000024F	152018	152787	769	-1798	C	VLINE1_VV	LINE/L1	-1398	4665	3914	1221
403	33.1	12.7	2.1	VvZin03-F_v1_Primary000024F	152812	153064	252	-1521	C	L1-2_VVi	LINE/L1	-2115	4046	3768	1222
24	15.3	1.8	5.5	VvZin03-F_v1_Primary000024F	13316	13372	56	-141213	+	GA-rich	Low_complexity	1	55	0	516	*
18	28.9	4.5	0	VvZin03-F_v1_Primary000024F	13682	13748	66	-140837	+	GA-rich	Low_complexity	1	70	0	517
14	10.3	2.9	5.9	VvZin03-F_v1_Primary000024F	60657	60691	34	-93894	+	GA-rich	Low_complexity	1	34	0	709
12	23.9	1.4	9.2	VvZin03-F_v1_Primary000024F	70023	70092	69	-84493	+	GA-rich	Low_complexity	1	65	0	1543
13	23.4	2.1	2.1	VvZin03-F_v1_Primary000024F	81755	81801	46	-72784	+	GA-rich	Low_complexity	1	47	0	295
15	35.7	0	0	VvZin03-F_v1_Primary000024F	110656	110709	53	-43876	+	GA-rich	Low_complexity	1	54	0	710
13	18.4	0	0	VvZin03-F_v1_Primary000024F	147912	147942	30	-6643	+	GA-rich	Low_complexity	1	31	0	1544
236	9.5	9.1	4.3	VvZin03-F_v1_Primary000024F	36498	36541	43	-118044	C	COP6_I_MT	LTR/Copia	-2524	1596	1551	296
226	17.5	12.3	1.1	VvZin03-F_v1_Primary000024F	81521	81601	80	-72984	C	Copia-11_RC-LTR	LTR/Copia	-57	328	239	1226
514	26.9	6.2	9.2	VvZin03-F_v1_Primary000024F	113745	114002	257	-40583	+	Copia10-VV_LTR	LTR/Copia	390	640	-601	518
533	16.6	5.6	9.6	VvZin03-F_v1_Primary000024F	114334	114526	192	-40059	+	Copia10-VV_LTR	LTR/Copia	814	1141	-100	711
272	16.4	0	1.8	VvZin03-F_v1_Primary000024F	122729	122784	55	-31801	C	Copia-53_VV-I	LTR/Copia	-22	4419	4365	1545
252	33.3	0	0	VvZin03-F_v1_Primary000024F	10407	10511	104	-144074	C	Gypsy46-ZM_I	LTR/Gypsy	-1407	1107	1003	297
6345	6.2	1	0	VvZin03-F_v1_Primary000024F	44744	45549	805	-109036	C	Gypsy16-VV_LTR	LTR/Gypsy	0	814	1	1229
40935	9.8	0.3	0.4	VvZin03-F_v1_Primary000024F	45550	54423	8873	-100162	C	Gret1_I	LTR/Gypsy	0	8582	1	1230
6300	6.7	1	0	VvZin03-F_v1_Primary000024F	54424	55229	805	-99356	C	Gypsy16-VV_LTR	LTR/Gypsy	0	814	1	1231
663	25.3	6.7	5.3	VvZin03-F_v1_Primary000024F	106736	107035	299	-47550	C	Gypsy3-VV_LTR	LTR/Gypsy	-58	681	378	1232
246	21.3	0	0	VvZin03-F_v1_Primary000024F	145458	145518	60	-9067	+	Ogre-MT4_I	LTR/Gypsy	6237	6297	-5794	519
637	0	0	0	VvZin03-F_v1_Primary000024F	87836	87906	70	-66679	+	tRNA-Gly2_OS	tRNA	1	71	0	712
238	36.3	0	2.6	VvZin03-F_v1_Primary000024F	125978	126093	115	-28492	+	REP-7_OS	Unknown	3	115	-1	1546
324	27.3	0	3	VvZin03-H_Haplotig000024F_012	16307	16408	101	-248198	C	ENSPM-N3_VV	DNA/CMC-EnSpm	-1797	787	689	298
267	31	5.8	5.8	VvZin03-H_Haplotig000024F_012	16689	16825	136	-247781	+	hAT-8_MN	DNA/hAT-Ac	3007	3143	0	1234
979	8.5	1.1	7.7	VvZin03-H_Haplotig000024F_012	45588	45766	178	-218840	C	VIHAT2	DNA/hAT-Tag1	0	4577	4410	713
1176	9.8	0	15.7	VvZin03-H_Haplotig000024F_012	46317	46545	228	-218061	C	VIHAT2	DNA/hAT-Tag1	-4379	198	1	1547
229	14.3	0	2.4	VvZin03-H_Haplotig000024F_012	44579	44602	23	-220004	C	MuDR1_HV	DNA/MULE-MuDR	-4898	1274	1252	299
888	14.9	7.1	6.4	VvZin03-H_Haplotig000024F_012	90723	91850	1127	-172756	C	MuDR-8_VV	DNA/MULE-MuDR	0	10697	9403	1235
650	10.3	0	0	VvZin03-H_Haplotig000024F_012	91878	91984	106	-172622	+	MuDR-8_VV	DNA/MULE-MuDR	9185	9291	-1406	716
1395	15.1	7.1	1.4	VvZin03-H_Haplotig000024F_012	92100	92589	489	-172017	+	MuDR-8_VV	DNA/MULE-MuDR	10060	10577	-120	716
489	18.5	6.7	12.3	VvZin03-H_Haplotig000024F_012	97926	98283	357	-166323	+	MuDR-6_VV	DNA/MULE-MuDR	1639	1978	-8082	1550
697	18.2	2.2	2.2	VvZin03-H_Haplotig000024F_012	112848	113213	365	-151393	+	MuDR-13_VV	DNA/MULE-MuDR	5832	6197	-3488	302
647	19.5	3.5	2.9	VvZin03-H_Haplotig000024F_012	123843	124011	168	-140595	C	MuDR-21_VV	DNA/MULE-MuDR	0	11895	11726	1550
632	15.8	0	7.5	VvZin03-H_Haplotig000024F_012	124141	124297	156	-140309	C	MuDR-21_VV	DNA/MULE-MuDR	-250	11645	11500	302
286	4.5	4.3	4.3	VvZin03-H_Haplotig000024F_012	124826	124872	46	-139734	C	MuDR-21_VV	DNA/MULE-MuDR	-459	11436	11390	721
796	9.2	3.9	0	VvZin03-H_Haplotig000024F_012	125017	125169	152	-139437	C	MuDR-21_VV	DNA/MULE-MuDR	-2886	9009	8851	1555
544	5.4	0.9	2.7	VvZin03-H_Haplotig000024F_012	125503	125616	113	-138990	C	MuDR-21_VV	DNA/MULE-MuDR	-3046	8849	8738	307
29702	7.8	2.7	0.4	VvZin03-H_Haplotig000024F_012	128088	132453	4365	-132153	C	MuDR-21_VV	DNA/MULE-MuDR	-3165	8730	4265	723
2148	29.4	0.5	1.1	VvZin03-H_Haplotig000024F_012	132566	133810	1244	-130796	C	MuDR-21_VV	DNA/MULE-MuDR	-10178	1717	942	1557
244	25.6	0	4.1	VvZin03-H_Haplotig000024F_012	135638	135739	101	-128867	C	MuDR-21_VV	DNA/MULE-MuDR	-10178	1717	1620	724
1341	13	6	4.9	VvZin03-H_Haplotig000024F_012	135779	136234	455	-128372	C	MuDR-21_VV	DNA/MULE-MuDR	-10928	967	463	309
1464	10.3	19.2	9.6	VvZin03-H_Haplotig000024F_012	136235	136578	343	-128028	C	MuDR-21_VV	DNA/MULE-MuDR	-11259	636	307	1558
1464	10.3	19.2	9.6	VvZin03-H_Haplotig000024F_012	136608	136844	236	-127762	C	MuDR-21_VV	DNA/MULE-MuDR	-11589	306	5	310
503	17	4.7	0	VvZin03-H_Haplotig000024F_012	144644	144878	234	-119728	+	MuDR-8_VV	DNA/MULE-MuDR	9325	9570	-1127	522
448	23.6	0	0	VvZin03-H_Haplotig000024F_012	181910	182019	109	-82587	+	MUDRAVI1	DNA/MULE-MuDR	17613	17722	-1	727
1130	22.1	11.2	15	VvZin03-H_Haplotig000024F_012	195473	196448	975	-68158	C	MuDR-6_VV	DNA/MULE-MuDR	0	10060	9334	1561
232	14.1	19.5	2	VvZin03-H_Haplotig000024F_012	202531	202561	30	-62045	+	MuDR-11N_VV	DNA/MULE-MuDR	3910	3938	-73	313
232	14.1	19.5	2	VvZin03-H_Haplotig000024F_012	202615	202669	54	-61937	+	MuDR-11N_VV	DNA/MULE-MuDR	3939	4010	-1	728
234	26.4	8.1	0.8	VvZin03-H_Haplotig000024F_012	203614	203724	110	-60882	+	MuDR-6_VV	DNA/MULE-MuDR	8739	8857	-1203	1562
244	24.7	3	3	VvZin03-H_Haplotig000024F_012	203754	203853	99	-60753	+	MuDR-6_VV	DNA/MULE-MuDR	9961	10060	0	314
896	18.5	10.8	0.3	VvZin03-H_Haplotig000024F_012	211073	211349	276	-53257	C	MuDR-N1_VV	DNA/MULE-MuDR	0	1660	1355	530
836	13.9	16.2	2.2	VvZin03-H_Haplotig000024F_012	213768	213965	197	-50641	C	MuDR-8_VV	DNA/MULE-MuDR	0	10697	10473	534
902	8.1	0.6	0	VvZin03-H_Haplotig000024F_012	213956	214115	159	-50491	+	MuDR-8_VV	DNA/MULE-MuDR	9225	9385	-1312	536
298	6.7	0	0	VvZin03-H_Haplotig000024F_012	214107	214151	44	-50455	+	MuDR-8_VV	DNA/MULE-MuDR	10237	10281	-416	732
2962	8.6	15.9	0.4	VvZin03-H_Haplotig000024F_012	244625	245303	678	-19303	+	MuDR-8_VV	DNA/MULE-MuDR	9914	10697	0	1566
265	17.9	21.3	3.5	VvZin03-H_Haplotig000024F_012	37460	37755	295	-226851	C	Harbinger-3N3_VV	DNA/PIF-Harbinger	0	347	1	318
280	14.6	6.4	2	VvZin03-H_Haplotig000024F_012	40468	40607	139	-223999	C	VHARB-N1_VV	DNA/PIF-Harbinger	-83	244	99	1243
509	19.7	9.8	0.6	VvZin03-H_Haplotig000024F_012	44056	44218	162	-220388	+	VHARB-N3_VV	DNA/PIF-Harbinger	236	413	0	735
313	21.2	2.2	0	VvZin03-H_Haplotig000024F_012	94644	94780	136	-169826	C	VHARB-N1_VV	DNA/PIF-Harbinger	-140	187	48	1569
495	19.6	1.3	0.7	VvZin03-H_Haplotig000024F_012	125491	125502	11	-139104	C	VHARB-N1_VV	DNA/PIF-Harbinger	-58	269	228	321
495	19.6	1.3	0.7	VvZin03-H_Haplotig000024F_012	125617	125644	27	-138962	C	VHARB-N1_VV	DNA/PIF-Harbinger	-58	227	115	737
228	14.1	9.6	2.6	VvZin03-H_Haplotig000024F_012	125757	125829	72	-138777	C	VHARB-N1_VV	DNA/PIF-Harbinger	-208	119	42	1571
244	15.4	0	0	VvZin03-H_Haplotig000024F_012	195242	195319	77	-69287	C	VHARB-N3_VV	DNA/PIF-Harbinger	-121	292	215	738
415	20.2	24.9	1	VvZin03-H_Haplotig000024F_012	207733	208057	324	-56549	+	VHARB-N3_VV	DNA/PIF-Harbinger	8	409	-4	323
298	12.9	0	1.4	VvZin03-H_Haplotig000024F_012	213411	213481	70	-51125	+	Harbinger-3N2_VV	DNA/PIF-Harbinger	1	70	-151	1572
338	18	4.3	1.4	VvZin03-H_Haplotig000024F_012	245543	245750	207	-18856	+	VHARB-N1_VV	DNA/PIF-Harbinger	40	253	-74	739
250	24.8	3.5	0	VvZin03-H_Haplotig000024F_012	246881	246993	112	-17613	+	Harbinger-3N2_VV	DNA/PIF-Harbinger	47	163	-58	740
992	16.4	17.5	0.2	VvZin03-H_Haplotig000024F_012	260067	260409	342	-4197	C	VHARB-N3_VV	DNA/PIF-Harbinger	-7	406	5	324
1743	13.1	3.1	1	VvZin03-H_Haplotig000024F_012	5359	5652	293	-258954	+	VLINE4_VV	LINE/L1	5679	5978	-19	1573
401	22.6	2.9	2.1	VvZin03-H_Haplotig000024F_012	25700	25839	139	-238767	C	VLINE5_VV	LINE/L1	-3	6352	6212	1574
1487	24.9	0	2.1	VvZin03-H_Haplotig000024F_012	25984	26324	340	-238282	C	VLINE5_VV	LINE/L1	-374	5981	5648	325
2585	8.7	1.6	0	VvZin03-H_Haplotig000024F_012	26326	26694	368	-237912	+	VLINE5_VV	LINE/L1	5981	6355	0	326
947	25.8	6.6	0	VvZin03-H_Haplotig000024F_012	26698	26953	255	-237653	C	VLINE5_VV	LINE/L1	-697	5658	5386	1245
229	17.8	13.3	0	VvZin03-H_Haplotig000024F_012	73170	73214	44	-191392	C	LINE1-1_SBi	LINE/L1	-5079	442	392	1247
272	14.8	1.7	4.1	VvZin03-H_Haplotig000024F_012	81349	81415	66	-183191	C	L1-24_ATr	LINE/L1	-406	5797	5741	1248
833	24.9	1.7	3.9	VvZin03-H_Haplotig000024F_012	86310	86597	287	-178009	C	VLINE4_VV	LINE/L1	-4	5993	5712	1249
228	20	0	4	VvZin03-H_Haplotig000024F_012	219772	219823	51	-44783	+	L1-3_VVi	LINE/L1	3732	3781	-935	742
228	20	0	4	VvZin03-H_Haplotig000024F_012	222452	222503	51	-42103	C	L1-3_VVi	LINE/L1	-935	3781	3732	1576
228	20	0	4	VvZin03-H_Haplotig000024F_012	238954	239005	51	-25601	C	L1-3_VVi	LINE/L1	-935	3781	3732	742
453	36	3.3	1.9	VvZin03-H_Haplotig000024F_012	261493	261857	364	-2749	C	VLINE4_VV	LINE/L1	-816	5181	4812	328	*
1135	35	4.5	2.8	VvZin03-H_Haplotig000024F_012	261914	262290	376	-2316	C	VLINE1_VV	LINE/L1	-1398	4665	4286	1576
1135	35	4.5	2.8	VvZin03-H_Haplotig000024F_012	262322	262683	361	-1923	C	VLINE1_VV	LINE/L1	-1778	4285	3915	328
351	29.7	16.2	5.4	VvZin03-H_Haplotig000024F_012	262708	262960	252	-1646	C	L1-2_VVi	LINE/L1	-2115	4046	3768	543
24	15.3	1.8	5.5	VvZin03-H_Haplotig000024F_012	13235	13291	56	-251315	+	GA-rich	Low_complexity	1	55	0	744
18	28.9	4.5	0	VvZin03-H_Haplotig000024F_012	13596	13662	66	-250944	+	GA-rich	Low_complexity	1	70	0	1578
21	14	2.4	0	VvZin03-H_Haplotig000024F_012	21898	21938	40	-242668	+	G-rich	Low_complexity	1	42	0	330
11	18.7	0	7.7	VvZin03-H_Haplotig000024F_012	64830	64871	41	-199735	+	G-rich	Low_complexity	1	39	0	745
22	17.4	4.6	4.9	VvZin03-H_Haplotig000024F_012	73557	73618	61	-190988	+	GA-rich	Low_complexity	1	61	0	1579
12	12.7	2.5	7.9	VvZin03-H_Haplotig000024F_012	136891	136930	39	-127676	+	G-rich	Low_complexity	1	38	0	331
15	24.3	0	0	VvZin03-H_Haplotig000024F_012	203272	203305	33	-61301	+	GA-rich	Low_complexity	1	34	0	548
17	12	5.6	0	VvZin03-H_Haplotig000024F_012	222647	222682	35	-41924	+	GA-rich	Low_complexity	1	38	0	746
15	20.1	0	0	VvZin03-H_Haplotig000024F_012	226253	226286	33	-38320	+	GA-rich	Low_complexity	1	34	0	1580
17	12	5.6	0	VvZin03-H_Haplotig000024F_012	239149	239184	35	-25422	+	GA-rich	Low_complexity	1	38	0	747
15	20.1	0	0	VvZin03-H_Haplotig000024F_012	242754	242787	33	-21819	+	GA-rich	Low_complexity	1	34	0	332
13	18.4	0	0	VvZin03-H_Haplotig000024F_012	257794	257824	30	-6782	+	GA-rich	Low_complexity	1	31	0	1581
582	17.6	6.1	7.2	VvZin03-H_Haplotig000024F_012	59163	59358	195	-205248	C	Copia10-VV_LTR	LTR/Copia	-86	1155	962	333
248	19.1	7.7	13.4	VvZin03-H_Haplotig000024F_012	59409	59589	180	-205017	C	Copia10-VV_LTR	LTR/Copia	-276	965	794	550
838	21	12.6	0	VvZin03-H_Haplotig000024F_012	59704	59917	213	-204689	C	Copia10-VV_LTR	LTR/Copia	-581	660	420	748
462	18.6	3.5	6.4	VvZin03-H_Haplotig000024F_012	96985	97128	143	-167478	C	Copia-79_VV-LTR	LTR/Copia	0	260	121	748
3649	6.7	1.9	0	VvZin03-H_Haplotig000024F_012	175059	175247	188	-89359	+	Copia-49_VV-LTR	LTR/Copia	1	190	-284	1582
3649	6.7	1.9	0	VvZin03-H_Haplotig000024F_012	175273	175547	274	-89059	+	Copia-49_VV-LTR	LTR/Copia	191	473	-1	1582
719	6.5	0	0	VvZin03-H_Haplotig000024F_012	175548	175640	92	-88966	+	Copia-49_VV-I	LTR/Copia	1	93	-5186	334
4582	9	10.6	1.2	VvZin03-H_Haplotig000024F_012	175740	176653	913	-87953	+	Copia-49_VV-I	LTR/Copia	86	1085	-4194	334
10277	6	0.1	0.5	VvZin03-H_Haplotig000024F_012	176631	177945	1314	-86661	+	Copia-49_VV-I	LTR/Copia	3969	5279	0	552
1460	5.7	8.7	3.5	VvZin03-H_Haplotig000024F_012	177946	178164	218	-86442	+	Copia-49_VV-LTR	LTR/Copia	1	230	-244	553
569	11.7	6.1	10.3	VvZin03-H_Haplotig000024F_012	179561	179749	188	-84857	C	Copia10-VV_LTR	LTR/Copia	-100	1141	814	749
526	24.2	14.1	2.6	VvZin03-H_Haplotig000024F_012	180067	180308	241	-84298	C	Copia10-VV_LTR	LTR/Copia	-581	660	392	1583
233	14.5	7.1	1.4	VvZin03-H_Haplotig000024F_012	180678	180747	69	-83859	C	Copia-23_MN-LTR	LTR/Copia	-1022	81	8	335
226	18.4	0	2	VvZin03-H_Haplotig000024F_012	197211	197260	49	-67346	C	Copia-53_VV-I	LTR/Copia	-28	4413	4365	554
230	14.7	0	2.4	VvZin03-H_Haplotig000024F_012	201382	201423	41	-63183	+	Copia-100_Mad-I	LTR/Copia	4592	4632	-1472	750
6773	14.6	3.4	1.1	VvZin03-H_Haplotig000024F_012	206096	207308	1212	-57298	C	Copia10-VV_LTR	LTR/Copia	0	1241	1	1584
622	25.4	0	0	VvZin03-H_Haplotig000024F_012	217866	218007	141	-46599	+	Copia-29_PX-I	LTR/Copia	759	900	-6668	336
317	15.4	0	0	VvZin03-H_Haplotig000024F_012	218004	218055	51	-46551	+	Copia-29_PX-I	LTR/Copia	1271	1322	-6246	750
317	15.4	0	0	VvZin03-H_Haplotig000024F_012	224219	224270	51	-40336	C	Copia-29_PX-I	LTR/Copia	-6246	1322	1271	1584
622	25.4	0	0	VvZin03-H_Haplotig000024F_012	224267	224408	141	-40198	C	Copia-29_PX-I	LTR/Copia	-6668	900	759	336
317	15.4	0	0	VvZin03-H_Haplotig000024F_012	240722	240773	51	-23833	C	Copia-29_PX-I	LTR/Copia	-6246	1322	1271	750
622	25.4	0	0	VvZin03-H_Haplotig000024F_012	240770	240911	141	-23695	C	Copia-29_PX-I	LTR/Copia	-6668	900	759	1584
231	8	24	0	VvZin03-H_Haplotig000024F_012	29961	30010	49	-234596	C	Copia-12_OS-LTR	LTR/Copia?	-21	554	493	336
257	33.3	0	0	VvZin03-H_Haplotig000024F_012	10327	10431	104	-254175	C	Gypsy46-ZM_I	LTR/Gypsy	-1407	1107	1003	750
2338	19.6	11.1	1.6	VvZin03-H_Haplotig000024F_012	44603	45298	695	-219308	C	Gypsy-26_VV-LTR	LTR/Gypsy	0	2555	1795	1587
566	24.3	3.2	1.3	VvZin03-H_Haplotig000024F_012	49609	49762	153	-214844	C	Gypsy-26_VV-LTR	LTR/Gypsy	-1885	670	514	339
535	21.4	8.8	0.3	VvZin03-H_Haplotig000024F_012	50502	50655	153	-213951	C	Gypsy-26_VV-I	LTR/Gypsy	0	15437	15295	750
9709	12.4	3.4	0.3	VvZin03-H_Haplotig000024F_012	52939	54487	1548	-210119	+	Gypsy-21_VV-LTR	LTR/Gypsy	1	1596	0	1587
1141	27.8	6.1	7.2	VvZin03-H_Haplotig000024F_012	55496	56197	701	-208409	C	Gypsy-26_VV-I	LTR/Gypsy	-4235	9867	9173	339
1045	26.9	5	8.6	VvZin03-H_Haplotig000024F_012	56167	56828	661	-207778	C	Gypsy-23_VV-I	LTR/Gypsy	-3346	12091	11452	753
587	34.3	1.8	1.5	VvZin03-H_Haplotig000024F_012	57779	58126	347	-206480	C	Gypsy-26_VV-I	LTR/Gypsy	-9327	6110	5835	754
1395	34.1	2.3	3.4	VvZin03-H_Haplotig000024F_012	58226	58965	739	-205641	C	Gypsy-26_VV-I	LTR/Gypsy	-11496	2606	1875	1589
3463	24.1	2.5	5.8	VvZin03-H_Haplotig000024F_012	61285	62352	1067	-202254	C	Gypsy-26_VV-I	LTR/Gypsy	-12769	1333	299	341
2029	20	14.6	1.2	VvZin03-H_Haplotig000024F_012	62419	63185	766	-201421	C	Gypsy-26_VV-LTR	LTR/Gypsy	0	2555	1795	1590
588	25.7	2.3	1.1	VvZin03-H_Haplotig000024F_012	66547	66719	172	-197887	C	Gypsy-26_VV-LTR	LTR/Gypsy	-1867	688	514	342
4617	9.8	6.8	0.4	VvZin03-H_Haplotig000024F_012	68046	68740	694	-195866	+	Gypsy3-VV_LTR	LTR/Gypsy	1	739	0	755
6416	5.6	1.1	0	VvZin03-H_Haplotig000024F_012	93681	94485	804	-170121	+	Gypsy16-VV_LTR	LTR/Gypsy	1	814	0	755
4472	10.1	7.7	0.5	VvZin03-H_Haplotig000024F_012	100978	101667	689	-162939	+	Gypsy3-VV_LTR	LTR/Gypsy	1	739	0	1591
20971	10.1	3.2	0.1	VvZin03-H_Haplotig000024F_012	101668	104606	2938	-160000	+	Gypsy3-VV_I	LTR/Gypsy	1	3031	-5921	1591
17116	14.6	1.2	1.6	VvZin03-H_Haplotig000024F_012	104601	108699	4098	-155907	+	Gypsy3-VV_I	LTR/Gypsy	4801	8948	-4	343
4280	10.1	7.6	0.4	VvZin03-H_Haplotig000024F_012	108716	109370	654	-155236	+	Gypsy3-VV_LTR	LTR/Gypsy	38	739	0	343
2345	22	7.5	5.4	VvZin03-H_Haplotig000024F_012	111939	112811	872	-151795	+	Gypsy-26_VV-LTR	LTR/Gypsy	1666	2555	0	756
512	23.1	11.9	3.4	VvZin03-H_Haplotig000024F_012	113257	113525	268	-151081	+	Gypsy-26_VV-I	LTR/Gypsy	13801	14091	-11	1592
315	26.8	2.6	12.4	VvZin03-H_Haplotig000024F_012	116447	116710	263	-147896	+	Gypsy-26_VV-I	LTR/Gypsy	13804	14044	-58	344
4625	13.4	1.8	3.9	VvZin03-H_Haplotig000024F_012	120592	121438	846	-143168	+	Gypsy-26_VV-LTR	LTR/Gypsy	1726	2555	0	757
3722	15.6	3.2	5.9	VvZin03-H_Haplotig000024F_012	122730	123580	850	-141026	+	Gypsy-26_VV-LTR	LTR/Gypsy	1727	2555	0	1593
622	6.1	1.2	0	VvZin03-H_Haplotig000024F_012	126187	126268	81	-138338	C	Gypsy-21_VV-I	LTR/Gypsy	-4954	83	1	345
9603	13.2	2	0.2	VvZin03-H_Haplotig000024F_012	126269	127836	1567	-136770	C	Gypsy-21_VV-LTR	LTR/Gypsy	0	1596	1	758
13877	5	1.7	0.2	VvZin03-H_Haplotig000024F_012	133839	135597	1758	-129009	+	Gypsy-27_VV-LTR	LTR/Gypsy	1	1785	-30	1594
437	25.6	4.5	13.5	VvZin03-H_Haplotig000024F_012	144876	145205	329	-119401	+	Gypsy-26_VV-I	LTR/Gypsy	13799	14102	0	346
3990	16.4	3	3.2	VvZin03-H_Haplotig000024F_012	148337	149172	835	-115434	+	Gypsy-26_VV-LTR	LTR/Gypsy	1722	2555	0	760
2575	15.2	2.8	0.8	VvZin03-H_Haplotig000024F_012	149902	150360	458	-114246	C	Gypsy-26_VV-LTR	LTR/Gypsy	0	2555	2088	1596
3707	16.6	5	3.5	VvZin03-H_Haplotig000024F_012	150403	151231	828	-113375	C	Gypsy-26_VV-LTR	LTR/Gypsy	0	2555	1715	348
229	19.4	4.7	3.1	VvZin03-H_Haplotig000024F_012	152236	152299	63	-112307	+	ROMANI1_I	LTR/Gypsy	3737	3801	-1635	762
268	26.9	3.7	13.1	VvZin03-H_Haplotig000024F_012	155886	156184	298	-108422	C	Gypsy-26_VV-I	LTR/Gypsy	-25	14077	13804	1598
897	14.2	4	6.8	VvZin03-H_Haplotig000024F_012	156247	156472	225	-108134	C	Gypsy-26_VV-LTR	LTR/Gypsy	-547	2008	1789	350
5250	8.9	3.2	0	VvZin03-H_Haplotig000024F_012	158341	159056	715	-105550	C	Gypsy3-VV_LTR	LTR/Gypsy	0	739	1	354
615	4.6	3.4	1.1	VvZin03-H_Haplotig000024F_012	159057	159144	87	-105462	C	Gypsy3-VV_I	LTR/Gypsy	0	8952	8863	770
34455	9	0.3	0	VvZin03-H_Haplotig000024F_012	159148	163699	4551	-100907	C	Gypsy3-VV_I	LTR/Gypsy	-4387	4565	1	1607
5163	8.9	3.2	0	VvZin03-H_Haplotig000024F_012	163700	164415	715	-100191	C	Gypsy3-VV_LTR	LTR/Gypsy	0	739	1	359
6466	16.4	4	2.9	VvZin03-H_Haplotig000024F_012	166214	168165	1951	-96441	+	Gypsy7-VV_LTR	LTR/Gypsy	1	1832	0	774
721	18.9	1.7	9.4	VvZin03-H_Haplotig000024F_012	168299	168538	239	-96068	C	Gypsy-26_VV-I	LTR/Gypsy	-76	14026	13804	1611
4498	22.6	12.8	4.4	VvZin03-H_Haplotig000024F_012	169278	170845	1567	-93761	C	Gypsy2-VV_LTR	LTR/Gypsy	0	1695	1	363
8542	17.1	0.7	0	VvZin03-H_Haplotig000024F_012	170846	172205	1359	-92401	C	Gypsy2-VV_I	LTR/Gypsy	0	4572	3203	776
1938	22.4	17.2	0.6	VvZin03-H_Haplotig000024F_012	178645	179249	604	-85357	+	Gypsy3-VV_LTR	LTR/Gypsy	35	739	0	1613
3537	16.1	2.3	4.8	VvZin03-H_Haplotig000024F_012	214152	214926	774	-49680	C	Gypsy-26_VV-LTR	LTR/Gypsy	0	2555	1799	777
4711	12.6	1.2	0.7	VvZin03-H_Haplotig000024F_012	220937	221706	769	-42900	+	Gypsy-26_VV-I	LTR/Gypsy	13235	14008	-94	365
8956	13.4	1.3	2.6	VvZin03-H_Haplotig000024F_012	227348	229470	2122	-35136	+	Gypsy-26_VV-I	LTR/Gypsy	1	2555	0	1614
2080	31.9	2	2.7	VvZin03-H_Haplotig000024F_012	230205	231101	896	-33505	+	Gypsy-26_VV-I	LTR/Gypsy	4687	5577	-9860	777
377	29.6	2.8	2.8	VvZin03-H_Haplotig000024F_012	232520	232696	176	-31910	+	Gypsy-26_VV-I	LTR/Gypsy	5875	6051	-9386	366
6530	17.2	5	0.7	VvZin03-H_Haplotig000024F_012	233704	234988	1284	-29618	+	Gypsy-26_VV-I	LTR/Gypsy	8522	9861	-4241	1614
4626	13	2.6	3	VvZin03-H_Haplotig000024F_012	237439	238296	857	-26310	+	Gypsy-26_VV-I	LTR/Gypsy	13235	14088	-14	779
3537	16.1	2.3	4.8	VvZin03-H_Haplotig000024F_012	243849	244623	774	-19983	+	Gypsy-26_VV-LTR	LTR/Gypsy	1799	2555	0	366
383	0	0	0	VvZin03-H_Haplotig000024F_012	140432	140473	41	-124133	+	tRNA-Gly2_OS	tRNA	1	42	-29	1616
276	34.5	0	2.6	VvZin03-H_Haplotig000024F_012	200194	200309	115	-64297	+	REP-7_OS	Unknown	3	115	-1	368
