# Supplementary material for: The wild grape genome sequence provides insights into the transition from dioecy to hermaphroditism during grape domestication
Source: Genome Biol. 2020 Sep 7;21:223. doi: 10.1186/s13059-020-02131-y (PMC7487632; doi:10.1186/s13059-020-02131-y)
Supplement: Supplementary file 6 — Additional file 6. Pairwise dS values of X vs Y and Y vs Yh haplotypes. [file 13059_2020_2131_MOESM6_ESM.xlsx]

## Sheet: dS X-Y
X-Y dS values estimated using codeml
geneID	begin	end	len	chr	S	N	t	kappa	omega	dN	+-	SE	dS	+-	SE
000003Fg0028711	4810035	4815364	5330	chr02	309	870	0.0153	3.8201	0.7094	0.0046	+-	0.0046	0.0065	+-	0.0046
000003Fg0028721	4825791	4826183	393	chr02	97	293	0.0625	1.9798	0.5466	0.0173	+-	0.0184	0.0316	+-	0.0184
000003Fg0028731	4833463	4834804	1342	chr02	414.2	917.8	0.0249	10.0562	0.7892	0.0077	+-	0.0049	0.0097	+-	0.0049
000003Fg0028741	4835150	4846883	11734	chr02	317.7	882.3	0.0462	6.9846	0.1344	0.0057	+-	0.0119	0.0424	+-	0.0119
000003Fg0028751	4861687	4862981	1295	chr02	215.7	543.3	0.0521	5.1974	0.6319	0.0149	+-	0.0106	0.0236	+-	0.0106
000003Fg0028771	4864636	4868462	3827	chr02	332.6	972.4	0.0941	1.7733	0.79	0.0294	+-	0.0109	0.0372	+-	0.0109
000003Fg0028791	4875086	4878202	3117	chr02	444.5	923.5	0.0579	11.3551	0.6502	0.0164	+-	0.0077	0.0253	+-	0.0077
000003Fg0028801	4887323	4890854	3532	chr02	398.7	1005.3	0.0564	3.145	0.5369	0.0151	+-	0.0085	0.0281	+-	0.0085
000003Fg0028811	4894375	4899225	4851	chr02	470.7	1575.3	0.037	2.6723	0.9439	0.0122	+-	0.0053	0.0129	+-	0.0053
000003Fg0028821	4901701	4903864	2164	chr02	265.3	703.7	0.0062	4.6	99	0.0028	+-	0	0	+-	0
000003Fg0028831	4915923	4921889	5967	chr02	167.6	555.4	0.0505	1.8982	0.4165	0.0127	+-	0.0138	0.0305	+-	0.0138

## Sheet: ds Y-Yh
Codeml estimation of dS in H vs. M using CDSs of BACs of Cabernet Sauvignon and V. sylvestris male aligned on each other. Position based on BACs sequences
longname	shortname	seq	short annot	start BACs	start Recalc	end	length	Start Pos 12X	Annot 12X	S	N	t	kappa	omega	dN	+-	SE	dS	+-	SE
>Vvi_B_CS_4N12_55E08_89N20_haplo_MHg0375251_locus_tag=Vvi_B_CS_4N12_55E08_89N20_haplo_MHg0375251_gn=Vvi_B_CS_4N12_55E08_89N20_haplo_MHg0375251_begin=277801_end=280149_len=1182_chr=Vvi_B_CS_4N12_55E08_89N20_haplo_MH_strand=1_sp=Unknown_	>CS_H_6	ATGGATTTGAAGTCGAACCATGCTTCTCCTGTTCTTACTGATCCTGCACCTGTGAACAAATCAAGACTAGGCATCCCTTCTGGTCTGTTGCCTTACTCGCAACCAGGAACAGGATTCTCCTCTGGAAAGTATGTAATAATTCCAAGAAAAAAGCCAGGAAAGCTTGATGACGTTCGGTCAAATGGTTGGCTGGATGCCATGAAATCGTCCTCTCCTCCTCGCAAGAAGTTAATTAAGGATTTCAATGTCGAGGTTGCTACAGATGACACTGATAATGTGACAAGCTCTTGGATGCTTAAGTATCCATCAGCGCTCAACTCTTTTGAGAAAATCATAAGTTATGCAAAAAGCAAGAAGATAGCAATGTTTCTGGATTATGATGGGACTCTTTCTCCAATT…	CS	277801	277801	280149	1182	chr2:4898359	trehalose-6-phosphate phosphatase	314.6	864.4	0.0051	4.6	99	0.0023	+-	0.0016	0	+-	0
>Vsy_B_Lamb_27H5_65K18_Haplo_Mg0403031_locus_tag=Vsy_B_Lamb_27H5_65K18_Haplo_Mg0403031_gn=Vsy_B_Lamb_27H5_65K18_Haplo_Mg0403031_begin=90270_end=92619_len=1182_chr=Vsy_B_Lamb_27H5_65K18_Haplo_M_strand=1_sp=Unknown_	>VS_M_6	ATGGATTTGAAGTCGAACCATGCTTCTCCTGTTCTTACTGATCCTGCACCTGTGAACAAATCAAGACTAGGCATCCCTTCTGGTCTGTTGCCTTACTCGCAACCAGGAACAGGATTCTCCTCTGGAAAGTATGTAATAATTCCAAGAAAAAAGCCAGGAAAGCTTGATGACGTTCGGTCAAATGGTTGGCTGGATGCCATGAAATCGTCCTCTCCTCCTCGCAAGAAGTTAATTAAGGATTTCAATGTCGAGGTTGCTACAGATGACACTGATAATGTGACAAGCTCTTGGATGCTTAAGTATCCATCAGCGCTCAACTCTTTTGAGAAAATCATAAGTTATGCAAAAAGCAAGAAGATAGCAATGTTTCTGGATTATGATGGGACTCTTTCTCCAATT…	Lamb	90270	92619	1182
>Vvi_B_CS_4N12_55E08_89N20_haplo_MHg0375231_locus_tag=Vvi_B_CS_4N12_55E08_89N20_haplo_MHg0375231_gn=Vvi_B_CS_4N12_55E08_89N20_haplo_MHg0375231_begin=240410_end=241330_len=804_chr=Vvi_B_CS_4N12_55E08_89N20_haplo_MH_strand=1_sp=Unknown_	>CS_H_5	ATGCTGTCCTCTTCTCCCAGTAATCTCTCCACCCACGTGGAGATGGTTCACCACCATTTTCAGGCCTACTACGAAGCCCTTGACCTCGCCGCCTCCAACGATGTTGCACAACTGCTCTACCCCGAATGGCGTAATTCCCTCGAGAAGCCTTTCCTATGGCTCGGCGACTTCCACCCCTACCTCTTCACCAACCTGCTCCGATCATTCCTCGATGATGGTGATGACGACGATGATGATGGTGACCATGAAGTTGGAGAGACTTGTAGTTTCTGCGACACACCATGGCAGATTTTGATGGCCTGGAAGAATCCTTCAGAAACCCTGATGGCCCGGATCGAGCAAATCGAGTGTGCTTTAAGGCTTATGGTTCCAGCGCTTGTGGCTCGGGTGAGGAATGCA…	CS	240410	240410	241330	804	chr2:4914846	Unkn	205.1	478.9	0	4.6	99	0	+-	0	0	+-	0
>Vsy_B_Lamb_27H5_65K18_Haplo_Mg0403011_locus_tag=Vsy_B_Lamb_27H5_65K18_Haplo_Mg0403011_gn=Vsy_B_Lamb_27H5_65K18_Haplo_Mg0403011_begin=41838_end=42524_len=687_chr=Vsy_B_Lamb_27H5_65K18_Haplo_M_strand=1_sp=Unknown_	>VS_M_5	ATGCTGTCCTCTTCTCCCAGTAATCTCTCCACCCACGTGGAGATGGTTCACCACCATTTTCAGGCCTACTACGAAGCCCTTGACCTCGCCGCCTCCAACGATGTTGCACAACTGCTCTACCCCGAATGGCGTAATTCCCTCGAGAAGCCTTTCCTATGGCTCGGCGACTTCCACCCCTACCTCTTCACCAACCTGCTCCGATCATTCCTCGATGATGGTGATGACGACGATGATGATGGTGACCATGAAGTTGGAGAGACTTGTAGTTTCTGCGACACACCATGGCAGATTTTGATGGCCTGGAAGAATCCTTCAGAAACCCTGATGGCCCGGATCGAGCAAATCGAGTGTGCTTTAAGGCTTATGGTTCCAGCGCTTGTGGCTCGGGTGAGGAATGCA…	Lamb	41838	41838	42524	687
>Vvi_B_CS_4N12_55E08_89N20_haplo_MHg0375221_locus_tag=Vvi_B_CS_4N12_55E08_89N20_haplo_MHg0375221_gn=Vvi_B_CS_4N12_55E08_89N20_haplo_MHg0375221_begin=236338_end=237672_len=1335_chr=Vvi_B_CS_4N12_55E08_89N20_haplo_MH_strand=-1_sp=Unknown_	>CS_H_4	ATGGCGTCCAGACCCAGAATTCTTATCTGGGTCGCCTTCTTTTTTTTCTTTGAGTTCGTATTTTGTGAATCTGTTGTTGACCCAGATGCTCCGGAGTGTACCAACCGCTGGATCCATATCAGACGGCTTCCAACTCGCTTCAATCTTGATCTACTCACCAACTGCTCTGAATACCCTGTTTTTGATGACTTCTGTCCTTACTTAGCCAACCATGGTCTCGGCCAAAAGACCCATAACAATTCTCACAGCTGGTACCGCACCGATCCTTTGATGCTTGAGCTCGTTTTCCATCGACGGATGCTTGAATACCCATGTCTCACCTCCGATCCCAGCGCCGCCGACGCTATCTTCCTCCCTTACTATGGCGGCATCGACGCCATTCGGTACCTCTTTGGTCCT…	CS	236338	236338	237672	1335	chr2:4922101	Unkn	382.3	949.7	0.0045	4.6	0	0	+-	0	0.0052	+-	0.0037
>Vsy_B_Lamb_27H5_65K18_Haplo_Mg0403001_locus_tag=Vsy_B_Lamb_27H5_65K18_Haplo_Mg0403001_gn=Vsy_B_Lamb_27H5_65K18_Haplo_Mg0403001_begin=37529_end=38863_len=1335_chr=Vsy_B_Lamb_27H5_65K18_Haplo_M_strand=-1_sp=Unknown_	>VS_M_4	ATGGCGTCCAGACCCAGAATTCTTATCTGGGTCGCCTTCTTTTTTTTCTTTGAGTTCGTATTTTGTGAATCTGTTGTTGACCCAGATGCTCCGGAGTGTACCAACCGCTGGATCCACATCAGACGGCTTCCAACTCGCTTCAATCTTGATCTACTCACCAACTGCTCTGAATACCCTGTTTTTGATGACTTCTGCCCTTACTTAGCCAACCATGGTCTCGGCCAAAAGACCCATAACAATTCTCACAGCTGGTACCGCACCGATCCTTTGATGCTTGAGCTCGTTTTCCATCGACGGATGCTTGAATACCCATGTCTCACCTCCGATCCCAGCGCCGCCGACGCTATCTTCCTCCCTTACTATGGCGGCATCGACGCCATTCGGTACCTCTTTGGTCCT…	Lamb	37529	37529	38863	1335
>Vvi_B_CS_4N12_55E08_89N20_haplo_MHg0375211_locus_tag=Vvi_B_CS_4N12_55E08_89N20_haplo_MHg0375211_gn=Vvi_B_CS_4N12_55E08_89N20_haplo_MHg0375211_begin=230187_end=235815_len=879_chr=Vvi_B_CS_4N12_55E08_89N20_haplo_MH_strand=1_sp=Unknown_	>CS_H_3	ATGAGCTTCACACCTTCTGGGAATACACTTCCAGATCTTCATCTTCAAAACTCTAATGTTTTCCACTTCAGCTTCCATTTTCTTATTCTAACCATTCGAGTGCCTTTTTATGCTCATGTTCTTATGTTTTGTTTCATACATCAGATCCAAAAAGCACTTGGCTGCAAAAAAAATCCTTTGGCTTACGATATTACAGCTGCATGTAGCGGATTTGTGTTGGGTCTAGTCTCAGCTGCTTGTCATATTAGGGGAGGTGGGTTTCATAATGTTCTTGTGATTGGAGCTGATGCTCTTTCTCGCTATGTTGATTGGACTGATAGAGGGACCTGTATTCTCTTTGGGGATGCTGCTGGTGCTATACTGGTTCAGGCCTGTGATAGTGAACAAGATGGTTTATTT…	CS	230187	230187	235815	879	chr2:4923983	Unkn	210.3	665.7	0.0034	4.6	99	0.0015	+-	0.0015	0	+-	0
>Vsy_B_Lamb_27H5_65K18_Haplo_Mg0402981_locus_tag=Vsy_B_Lamb_27H5_65K18_Haplo_Mg0402981_gn=Vsy_B_Lamb_27H5_65K18_Haplo_Mg0402981_begin=31399_end=32234_len=567_chr=Vsy_B_Lamb_27H5_65K18_Haplo_M_strand=1_sp=Unknown_	>VS_M_3	ATGAGCTTCACACCTTCTGGGAATACACTTCCAGATCTTCATCTTCAAAACTCTAATGTTTTCCACTTCAGCTTCCATTTTCTTATTCTAACCATTCGAGTGCCTTTTTATGCTCATGTTCTTATGTTTTGTTTCATACATCAGATCCAAAAAGCACTTGGCTGCAAAAAAAATCCTTTGGCTTACGATATTACAGCTGCATGTAGCGGATTTGTGTTGGGTCTAGTCTCAGCTGCTTGTCATATTAGGGGAGGTGGGTTTCATAATGTTCTTGTGATTGGAGCTGATGCTCTTTCTCGCTATGTTGATTGGACTGATAGAGGGACCTGTATTCTCTTTGGGGATGCTGCTGGTGCTATACTGGTTCAGGCCTGTGATAGTGAACAAGATGGTTTATTT…	Lamb	31399	31399	32234	567
>Vvi_B_CS_4N12_55E08_89N20_haplo_MHg0375201_locus_tag=Vvi_B_CS_4N12_55E08_89N20_haplo_MHg0375201_gn=Vvi_B_CS_4N12_55E08_89N20_haplo_MHg0375201_begin=228262_end=229697_len=327_chr=Vvi_B_CS_4N12_55E08_89N20_haplo_MH_strand=1_sp=Unknown_	>CS_H_2	ATGAGACTAAATTGGAAATGGCTATCTTTGAACTTGATTGTAAGTAAAGGCTGCAAGCTAGTTGGATGTGGCTCAGCTGTACCAAGCCTTCAGATCTCTAATGATGATCTTGCAAAAATTGTTGAAACTTCTGATGAATGGATATCTGTTCGCACTGGCATTCATAATCGACGAGTTCTCTCAGGGAAAGATAGCTTGACAGCTTTGGCTGTAGAGGCAGCGAAGAGGGCTCTTGAGATGGCGCAGGTTGATCCAGATGAAGTGGATCTGGTCTTGATGTGTACATCTACTCCAGAGGATCTTTTTGGTAGTGCTCCTCAGGTATAA	CS	228262	228262	229697	327	chr2:4929845	Unkn	77.4	246.6	0	4.6	99	0	+-	0	0	+-	0
>Vsy_B_Lamb_27H5_65K18_Haplo_Mg0402971_locus_tag=Vsy_B_Lamb_27H5_65K18_Haplo_Mg0402971_gn=Vsy_B_Lamb_27H5_65K18_Haplo_Mg0402971_begin=29466_end=30903_len=327_chr=Vsy_B_Lamb_27H5_65K18_Haplo_M_strand=1_sp=Unknown_	>VS_M_2	ATGAGACTAAATTGGAAATGGCTATCTTTGAACTTGATTGTAAGTAAAGGCTGCAAGCTAGTTGGATGTGGCTCAGCTGTACCAAGCCTTCAGATCTCTAATGATGATCTTGCAAAAATTGTTGAAACTTCTGATGAATGGATATCTGTTCGCACTGGCATTCATAATCGACGAGTTCTCTCAGGGAAAGATAGCTTGACAGCTTTGGCTGTAGAGGCAGCGAAGAGGGCTCTTGAGATGGCGCAGGTTGATCCAGATGAAGTGGATCTGGTCTTGATGTGTACATCTACTCCAGAGGATCTTTTTGGTAGTGCTCCTCAGGTATAA	Lamb	29466	29466	30903	327
>Vvi_B_CS_4N12_55E08_89N20_haplo_MHg0375191_locus_tag=Vvi_B_CS_4N12_55E08_89N20_haplo_MHg0375191_gn=Vvi_B_CS_4N12_55E08_89N20_haplo_MHg0375191_begin=224333_end=224695_len=264_chr=Vvi_B_CS_4N12_55E08_89N20_haplo_MH_strand=1_sp=Unknown_	>CS_H_1	ATGGCCAATGCATCTGGGTTCTTTTCTCCTTCAGTTCCGAGTCTGAGACGGAGGGTACAACCGTCTATAGGTTTTTACCGATCTGGGTTTTGCTTTCAGGCGAAAATCAGCAAAAGGGTGTTCTGCTCCAGCACAATCGAAGGTGCGGAGAAGCTTTCCCCTTCTCAATCTCGGGTGCCCAGTGGAATGGGTGTTCAATGCCATTGGTTTGTACAGCTGATTGGTTTTTGGTTGAGAAGACGTCAATCTTATTTCTTGATCTGA	CS	224333	224333	224695	264	chr2:4934642	3-oxoacyl-[acyl-carrier-protein] synthase (KASIII)	74.9	186.1	0	4.6	99	0	+-	0	0	+-	0
>Vsy_B_Lamb_27H5_65K18_Haplo_Mg0402961_locus_tag=Vsy_B_Lamb_27H5_65K18_Haplo_Mg0402961_gn=Vsy_B_Lamb_27H5_65K18_Haplo_Mg0402961_begin=25537_end=25899_len=264_chr=Vsy_B_Lamb_27H5_65K18_Haplo_M_strand=1_sp=Unknown_	>VS_M_1	ATGGCCAATGCATCTGGGTTCTTTTCTCCTTCAGTTCCGAGTCTGAGACGGAGGGTACAACCGTCTATAGGTTTTTACCGATCTGGGTTTTGCTTTCAGGCGAAAATCAGCAAAAGGGTGTTCTGCTCCAGCACAATCGAAGGTGCGGAGAAGCTTTCCCCTTCTCAATCTCGGGTGCCCAGTGGAATGGGTGTTCAATGCCATTGGTTTGTACAGCTGATTGGTTTTTGGTTGAGAAGACGTCAATCTTATTTCTTGATCTGA	Lamb	25537	25537	25899	264
>Vvi_B_CS_4N12_55E08_89N20_haplo_MHg0375171_locus_tag=Vvi_B_CS_4N12_55E08_89N20_haplo_MHg0375171_gn=Vvi_B_CS_4N12_55E08_89N20_haplo_MHg0375171_begin=171838_end=173294_len=597_chr=Vvi_B_CS_4N12_55E08_89N20_haplo_MH_strand=1_sp=Unknown_	>CS_H_24	ATGCATAGCCACAATTATCGTATTCCTGAGCCCTTCCGAGATCAAGTTGTAATTTTGATAGGGAATGCTTTTAGTGCCGATGATATCTCTAGGGACATTGCTCAAGTTGCCAAAGAAGTTCATGTTGCGTCTAGATCGGTCGA	CS	171838	171838	173294	597	chr2:4953211	flavine	35.9	108.1	0.0214	4.6	0	0	+-	0	0.0287	+-	0.0291
>Vsy_B_Lamb_9D16_15F19_71N3_Haplo_Mg0404071_locus_tag=Vsy_B_Lamb_9D16_15F19_71N3_Haplo_Mg0404071_gn=Vsy_B_Lamb_9D16_15F19_71N3_Haplo_Mg0404071_begin=169056_end=169500_len=165_chr=Vsy_B_Lamb_9D16_15F19_71N3_Haplo_M_strand=1_sp=Unknown_	>VS_M_24	ATGCATAGCCACAATTATCGTATTCCTGAGCCCTTCCGAGATCAAGTTGTAATTTTGATAGGGAATGCTTTTAGTGCCGATGATATCTCTAGGGACATTGCTCAAGTTGCCAAAGAAGTTCATGTTGCGTCTAGATCGGTAGA	Lamb	169056	300789	169500	165
>Vvi_B_CS_4N12_55E08_89N20_haplo_MHg0375161_locus_tag=Vvi_B_CS_4N12_55E08_89N20_haplo_MHg0375161_gn=Vvi_B_CS_4N12_55E08_89N20_haplo_MHg0375161_begin=169946_end=170287_len=342_chr=Vvi_B_CS_4N12_55E08_89N20_haplo_MH_strand=1_sp=Unknown_	>CS_H_23	ATGGGGTTTCGAGACTACCCCTTCCTGTCCCCGGGTTTAGCCCATAGGGACTCGAGAAGGTTCCCGGGTCATCGAGAGGTTTTGCATTATATCAATGATTTCACCACCGAGTTTGGAGTCACTGATTTGATCCGCTTCGAGGTGGAGGTGGTTTATACAGGGCTGGGTGCGGATGGGAAGTGGAGGTTGA	CS	169946	169946	170287	342	chr2:4955581	flavine	49.8	136.2	0	4.6	99	0	+-	0	0	+-	0
>Vsy_B_Lamb_9D16_15F19_71N3_Haplo_Mg0404061_locus_tag=Vsy_B_Lamb_9D16_15F19_71N3_Haplo_Mg0404061_gn=Vsy_B_Lamb_9D16_15F19_71N3_Haplo_Mg0404061_begin=166907_end=167359_len=453_chr=Vsy_B_Lamb_9D16_15F19_71N3_Haplo_M_strand=1_sp=Unknown_	>VS_M_23	ATGGGGTTTCGAGACTACCCCTTCCTGTCCCCGGGTTTAGCCCATAGGGACTCGAGAAGGTTCCCGGGTCATCGAGAGGTTTTGCATTATATCAATGATTTCACCACCGAGTTTGGAGTCACTGATTTGATCCGCTTCGAGGTGGAGGTGGTTTATACAGGGCTGGGTGCGGATGGGAAGTGGAGGTTGA	Lamb	166907	298640	167359	453
>Vvi_B_CS_4N12_55E08_89N20_haplo_MHg0375141_locus_tag=Vvi_B_CS_4N12_55E08_89N20_haplo_MHg0375141_gn=Vvi_B_CS_4N12_55E08_89N20_haplo_MHg0375141_begin=139738_end=141159_len=825_chr=Vvi_B_CS_4N12_55E08_89N20_haplo_MH_strand=1_sp=Unknown_	>CS_H_22	ATGTGTCCGATTTCAACTGCCAGAGTTGTAATTTTGATAGGGGTTGGTTCAAGTGCTCTTGATATCTCTATGGACATTGCTCAAGTTGCCAAAGAAGTTCACATTGCATCTAGATCAGCCAAGGTTGGAGTCTTGGGAAACGTGTCTGGCTATGACAATTTGAAGCTGCATCCTATGGTAGAGATAGAAAGCGTCCACAAGGATGGCTCGGTGATATTTAATGATGGCAGTGTCGTTCTTGCTGATGTTATTCTGCACTGCACATGGAATAGCACCACAACTTGCAGTTTTTTCACGTTTTCCAGATGCAAATATCACTTCCCTTTTCTTGACACTAATGGCATTGTCACCGTGGAAGACAATTGCGTTGGACCACTATACAAGCACACTTTTCCACCG…	CS	139738	139738	141159	825	chr2:4962612	Unkn	226	596	0.0037	4.6	0	0	+-	0	0.0044	+-	0.0044
>Vsy_B_Lamb_9D16_15F19_71N3_Haplo_Mg0404041_locus_tag=Vsy_B_Lamb_9D16_15F19_71N3_Haplo_Mg0404041_gn=Vsy_B_Lamb_9D16_15F19_71N3_Haplo_Mg0404041_begin=143208_end=144628_len=825_chr=Vsy_B_Lamb_9D16_15F19_71N3_Haplo_M_strand=1_sp=Unknown_	>VS_M_22	ATGTGTCCGATTTCAACTGCCAGAGTTGTAATTTTGATAGGGGTTGGTTCAAGTGCTCTTGATATCTCTATGGACATTGCTCAAGTTGCCAAAGAAGTTCACATTGCATCTAGATCAGCCAAGGTTGGAGTCTTGGGAAACGTGTCTGGCTATGACAATTTGAAGCTGCATCCTATGGTAGAGATAGAAAGCGTCCACAAGGATGGCTCGGTGATATTTAATGATGGCAGTGTCGTTCTTGCTGATGTTATTCTGCACTGCACATGGAATAGCACCACAACTTGCAGTTTTTTCACGTTTTCCAGATGCAAATATCACTTCCCTTTTCTTGACACTAATGGCATTGTCACCGTGGAAGACAATTGCGTTGGACCACTATACAAGCACACTTTTCCACCG…	Lamb	143208	274941	144628	825
>Vvi_B_CS_4N12_55E08_89N20_haplo_MHg0375131_locus_tag=Vvi_B_CS_4N12_55E08_89N20_haplo_MHg0375131_gn=Vvi_B_CS_4N12_55E08_89N20_haplo_MHg0375131_begin=135355_end=135597_len=243_chr=Vvi_B_CS_4N12_55E08_89N20_haplo_MH_strand=1_sp=Unknown_	>CS_H_21	ATGGGGGGAGGTCCCTACAATCGAGAGGTCTTTTTTTATATCAACGATTATGCCAATGCGTTTGGACTCACTGAGTTAGTCCGCTTTGAGACAGAGGTGGTTTATGCTCGGTTGATTAATGGGAAGTGGAGAGTGAGGTCTAGAATGGCAAGTGGTGTGACAGTTGATCAGATTTTTGATGCAATGGTTGTTTGCAATGGGCACGGTATAGAGCCTCGTACTACCGAAATTTCGGGTAATTAA	CS	135355	135355	135597	243	chr2:4965180	flavine	47.1	192.9	0.0636	0.9167	0.36	0.0157	+-	0.0091	0.0437	+-	0.0311
>Vsy_B_Lamb_9D16_15F19_71N3_Haplo_Mg0404031_locus_tag=Vsy_B_Lamb_9D16_15F19_71N3_Haplo_Mg0404031_gn=Vsy_B_Lamb_9D16_15F19_71N3_Haplo_Mg0404031_begin=138839_end=139081_len=243_chr=Vsy_B_Lamb_9D16_15F19_71N3_Haplo_M_strand=1_sp=Unknown_	>VS_M_21	ATGGGGGGGGGTCCCTACAATCGAGAGGTCTTTTTTTATATCAACGATTATGCCACTGCGTTTGGACTCACTGAGTTAGTCCGCTTTGAGACAGAGGTGGTTTATGCTCGGTTGATTAATGGGAAGTGGAGAGTGAGGTCTAGAATGGCAAGTGGTGTGACAGTTGATGAGATTTTTGATGCAATGGTTGTTTGCAATGGGCACGGTATAGAGCCTCGTACTGCTGAAATTTCGGGTAATTAA	Lamb	138839	270572	139081	243
>Vvi_B_CS_4N12_55E08_89N20_haplo_MHg0375121_locus_tag=Vvi_B_CS_4N12_55E08_89N20_haplo_MHg0375121_gn=Vvi_B_CS_4N12_55E08_89N20_haplo_MHg0375121_begin=126304_end=129701_len=1407_chr=Vvi_B_CS_4N12_55E08_89N20_haplo_MH_strand=1_sp=Unknown_	>CS_H_20	ATGCCACCTCCCACGCTTCTCCACTTTCTTCCCATGGCGCCCTCCATCTCCCTGTTCAAATCACGTGACGTTGCCGTCATCGGGGCTGGCGCTGCCGGTTTAGTTGCCGCCCGTGAGCTCCGCCGTGAAGGCCACAAGGTCGTTGTCTTCGAGCGGGAACGCCAAGTGGGTGGGACCTGGGTCTACACGCCCACAGTGGAGACGGATCCACTTGGCGCCGACCCGTCTCGACACATAGTCCACTCCAGCCTCTACGCCTCCCTCCGCACCAACCTCCCCAGAGAGGTCATGGGTTTTCTGGACTACCCCTTCGTATCCACTGGTGAACCTCATAGGGACCCCAGAAGGTTTCCGGGTCACCGAGAGGTCTCGCTTTATCTCAAGGATTTTGTGGTTGGG…	CS	126304	126304	129701	1407	chr2:4974774	flavine	419.3	984.7	0.0064	4.6	0.8515	0.002	+-	0.0014	0.0024	+-	0.0024
>Vsy_B_Lamb_9D16_15F19_71N3_Haplo_Mg0404021_locus_tag=Vsy_B_Lamb_9D16_15F19_71N3_Haplo_Mg0404021_gn=Vsy_B_Lamb_9D16_15F19_71N3_Haplo_Mg0404021_begin=129773_end=133165_len=1455_chr=Vsy_B_Lamb_9D16_15F19_71N3_Haplo_M_strand=1_sp=Unknown_	>VS_M_20	ATGCCACCTCCCACGCTTCTCCACTTTCTTCCCATGGCGCCCTCCATCTCCCTGTTCAAATCACGTGACGTTGCCGTCATCGGGGCTGGCGCTGCCGGTTTAGTTGCCGCCCGTGAGCTCCGCCGTGAAGGCCACAAGGTCGTTGTCTTCGAGCGGGAACGCCAAGTGGGTGGGACCTGGGTCTACACGCCCACAGTGGAGACGGATCCACTTGGCGCCGACCCGTCTCGACACATAGTCCACTCCAGCCTCTACGCCTCCCTCCGCACCAACCTCCCCAGAGAGGTCATGGGTTTTCTGGACTACCCCTTCGTATCCACTGGTGAACCTCATAGGGACCCCAGAAGGTTTCCGGGTCACCGAGAGGTCTCGCTTTATCTCAAGGATTTTGTGGTTGGG…	Lamb	129773	261506	133165	1455
>Vvi_B_CS_4N12_55E08_89N20_haplo_MHg0375111_locus_tag=Vvi_B_CS_4N12_55E08_89N20_haplo_MHg0375111_gn=Vvi_B_CS_4N12_55E08_89N20_haplo_MHg0375111_begin=121885_end=122547_len=288_chr=Vvi_B_CS_4N12_55E08_89N20_haplo_MH_strand=-1_sp=Unknown_	>CS_H_19	ATGTTAATACAGGGAGATTTTGATCTGAATTCTGCACAAAGATATGCTGATTCGACCAAAGAAGTTTTAAAGCAGACAATACTGGATCAGGAGATTATATTTAGGAAGCAGGTTCATGAACTCCATCGATTATATGGGATACAAAAGACTCTGATGGAGAATCTCAGCTGGAAAGAGCTTGAAAGTTATGATTCATGGAAAGCAAGCACACAATCAAACCTG	CS	121885	121885	122547	288	chr2:4983447	Unknown	58.8	163.2	0	4.6	99	0	+-	0	0	+-	0
>Vsy_B_Lamb_9D16_15F19_71N3_Haplo_Mg0404011_locus_tag=Vsy_B_Lamb_9D16_15F19_71N3_Haplo_Mg0404011_gn=Vsy_B_Lamb_9D16_15F19_71N3_Haplo_Mg0404011_begin=123012_end=126046_len=2049_chr=Vsy_B_Lamb_9D16_15F19_71N3_Haplo_M_strand=-1_sp=Unknown_	>VS_M_19	ATGTTAATACAGGGAGATTTTGATCTGAATTCTGCACAAAGATATGCTGATTCGACCAAAGAAGTTTTAAAGCAGACAATACTGGATCAGGAGATTATATTTAGGAAGCAGGTTCATGAACTCCATCGATTATATGGGATACAAAAGACTCTGATGGAGAATCTCAGCTGGAAAGAGCTTGAAAGTTATGATTCATGGAAAGCAAGCACACAATCAAACCTG	Lamb	123012	254745	126046	2049
>Vvi_B_CS_4N12_55E08_89N20_haplo_MHg0375041_locus_tag=Vvi_B_CS_4N12_55E08_89N20_haplo_MHg0375041_gn=Vvi_B_CS_4N12_55E08_89N20_haplo_MHg0375041_begin=65228_end=65870_len=555_chr=Vvi_B_CS_4N12_55E08_89N20_haplo_MH_strand=-1_sp=Unknown_	>CS_H_18	ATGTCTATATATAGCCCTCCTTCTCCCTCCCTCTCTTTCTCTCATCATCATAACCGTCCTCTTCCTTGTGTTCCTCTCTCTGAGAGCAACCCTGTTGTTCACCTTAGAGAGACTCGGAAGAGGCGAGGGAGCTTTGTTGTTTCTCTCTCTGCTACAATGTCGGCTTGCAAAGACCAAGATCCTCGTATCCATGGCATCAAAACTAAGATTCGCGTGGTCCCCAATTTCCCCAAACCAGGTTTTTCATCATTTGATCGTCCTTTCTTTTTTGTTGTTCTGTTTGGTTCCCGGGCAAATGCTGGGGAACTGAAGAAATCGAAGTTTTTGAGCGCCGGGTTTTTGTTGTTTTACAACCCCAGAAAGCAAAAGCCTTCACTGAGCTCAGCCATGACTCGTACA…	CS	65228	65228	65870	555	no blast on chr2	Putative adenine phosphoribosyltransferase	142.4	409.6	0.0055	4.6	0	0	+-	0	0.0071	+-	0.0071
>Vsy_B_Lamb_9D16_15F19_71N3_Haplo_Mg0404001_locus_tag=Vsy_B_Lamb_9D16_15F19_71N3_Haplo_Mg0404001_gn=Vsy_B_Lamb_9D16_15F19_71N3_Haplo_Mg0404001_begin=99257_end=99899_len=555_chr=Vsy_B_Lamb_9D16_15F19_71N3_Haplo_M_strand=-1_sp=Unknown_	>VS_M_18	ATGTCTATATATAGCCCTCCTTCTCCCTCCCTCTCTTTCTCTCATCATCATAACCGTCCTCTTCCTTGTGTTCCTCTCTCTGAGAGCAACCCTGTTGTTCACCTTAGAGAGACTCGGAAGAGGAGAGGGAGCTTTGTTGTTTCTCTCTCTGCTACAATGTCGGCTTGCAAAGACCAAGATCCTCGTATCCATGGCATCAAAACTAAGATTCGCGTGGTCCCCAATTTCCCCAAACCAGGTTTTTCATCATTTGATCGTCCTTTCTTTTTTGTTGTTCTGTTTGGTTCCCGGGCAAATGCTGGGGAACTGAAGAAATCGAAGTTTTTGAGCGCCGGGTTTTTGTTGTTTTACAACCCCAGAAAGCAAAAGCCTTCACTGAGCTCAGCCATGACTCGTACA…	Lamb	99257	230990	99899	555
>Vvi_B_CS_4N12_55E08_89N20_haplo_MHg0375031_locus_tag=Vvi_B_CS_4N12_55E08_89N20_haplo_MHg0375031_gn=Vvi_B_CS_4N12_55E08_89N20_haplo_MHg0375031_begin=61411_end=62974_len=402_chr=Vvi_B_CS_4N12_55E08_89N20_haplo_MH_strand=-1_sp=Unknown_	>CS_H_17	ATGTGCATAGAAGCACGGGGTTTCATATTTGGTCCCCCCATTGCATTGGCGATTGGAGCTAAGTTTGTACCCTTGAGAAAACCAAGAAAGCTGCCTGGTGAAGTTATTTCTGAAGAGTATATTTTGGAATATGGAAGGGACTGCCTTGAGATGCATGTTGGAGCAGTTGAGCCTGGTGATTGTGCTTTGGTAGTTGATGATCTAATTGCTACCGGTGGCACTCTTTGTGCAGCTATGAATTTACTTGAGCGTGTTGGAGCAGAAGTAGTTGAATGTGCATGCGTAATTGAATTACCAGAGTTAAAGGTTTGTTCTATTTTAACTCTTGAATTGTTCTTTAATGTAAATGCTACTTTGAGACTTTTTTTGAGTGTTGTTGATATCAAACTATCAAATGAT…	CS	61411	61411	62974	402	chrUN:40500765	APRT3	86.1	312.9	0	4.6	99	0	+-	0	0	+-	0
>Vsy_B_Lamb_9D16_15F19_71N3_Haplo_Mg0403991_locus_tag=Vsy_B_Lamb_9D16_15F19_71N3_Haplo_Mg0403991_gn=Vsy_B_Lamb_9D16_15F19_71N3_Haplo_Mg0403991_begin=95439_end=97002_len=402_chr=Vsy_B_Lamb_9D16_15F19_71N3_Haplo_M_strand=-1_sp=Unknown_	>VS_M_17	ATGTGCATAGAAGCACGGGGTTTCATATTTGGTCCCCCCATTGCATTGGCGATTGGAGCTAAGTTTGTACCCTTGAGAAAACCAAGAAAGCTGCCTGGTGAAGTTATTTCTGAAGAGTATATTTTGGAATATGGAAGGGACTGCCTTGAGATGCATGTTGGAGCAGTTGAGCCTGGTGATTGTGCTTTGGTAGTTGATGATCTAATTGCTACCGGTGGCACTCTTTGTGCAGCTATGAATTTACTTGAGCGTGTTGGAGCAGAAGTAGTTGAATGTGCATGCGTAATTGAATTACCAGAGTTAAAGGTTTGTTCTATTTTAACTCTTGAATTGTTCTTTAATGTAAATGCTACTTTGAGACTTTTTTTGAGTGTTGTTGATATCAAACTATCAAATGAT…	Lamb	95439	227172	97002	402
